# Supplementary material for: Relative specificity as an important consideration in the big data era
Source: Front Genet. 2022 Oct 6;13:1030415. doi: 10.3389/fgene.2022.1030415 (PMC9582229; doi:10.3389/fgene.2022.1030415)
Supplement: Supplementary file 1 [file DataSheet1.xls]

## Sheet: Suppl Table 1
Supplementary Table 1. Expression of non-HuR target RNAs and HuR target RNAs. Data related to Figure 1A.
Non-targets	Expression		Targets	Expression
44621	2.28937		AAGAB	28.7578
44622	3.14306		AAK1	3.32577
44623	0.781248		AARS	60.3328
44625	15.7427		AASDH	2.84811
44626	143.85		AASDHPPT	14.131
44627	29.7063		AATF	33.0627
44628	4.60423		ABCA5	1.35615
44629	3.10062		ABCB10	7.70776
44630	0.060685		ABCC1	47.1495
44805	1.03191		ABCC3	68.8263
44806	162.16		ABCC4	10.6031
44807	0.333459		ABCC5	13.2438
44808	0.376806		ABCD3	32.6126
44809	0.730234		ABCE1	24.5478
44810	11.669		ABCG1	5.97474
44811	70.0298		ABHD10	10.9757
44812	11.0469		ABHD12	22.7443
44813	84.7056		ABHD13	4.63697
44814	16.8625		ABHD2	15.0372
44815	44.0636		ABHD3	14.8898
44819	95.5898		ABHD5	9.5071
A1BG	0.165619		ABI1	17.0995
A1BGAS	0.241239		ABI2	19.5017
A2LD1	1.1413		ABL1	71.9257
A2M	101.013		ABL2	9.70981
A4GALT	23.7716		ABLIM1	45.0593
AAAS	23.9784		ABP1	5.13458
AACS	15.2403		ABR	17.6297
AADAT	5.95923		ABTB2	8.08853
AAMP	48.1817		ACACA	44.2564
AARS2	6.90897		ACACB	2.64991
AARSD1	18.494		ACADM	28.6411
AASS	6.80414		ACAP2	10.1219
AATK	0.0573927		ACAT1	19.1422
ABAT	0.0394969		ACBD3	17.4535
ABCA1	1.12479		ACER3	6.90548
ABCA11P	2.30652		ACLY	218.878
ABCA12	0.0712124		ACN9	8.62405
ABCA17P	0.0525097		ACO1	37.5737
ABCA2	25.2394		ACOT11	1.5689
ABCA3	2.19531		ACP1	68.6439
ABCA4	0.208353		ACPL2	3.45377
ABCA7	15.2634		ACRBP	0.138489
ABCA8	0.287814		ACSF3	6.76569
ABCB1	1.64274		ACSL3	62.2017
ABCB11	0.0241814		ACSL4	42.9344
ABCB4	0.0311311		ACTB	3718.27
ABCB6	38.4846		ACTG1	1747.62
ABCB7	19.9977		ACTL6A	49.4057
ABCB8	7.91258		ACTN1	115.518
ABCB9	3.1657		ACTR2	82.5214
ABCC10	4.16871		ACTR3	115.682
ABCC2	0.488728		ACTR3B	5.37222
ABCC6	0.711628		ACVR1	11.2718
ABCC6P1	0.0416878		ACVR1B	5.90888
ABCC6P2	0.572894		ACVR2B	2.48984
ABCC8	0.0996671		ADAM10	43.0759
ABCD1	21.5495		ADAM12	21.7008
ABCD2	0.0258935		ADAM17	16.2942
ABCD4	4.93637		ADAM9	112.312
ABCF1	48.4044		ADAMTS1	7.42655
ABCF2	33.84		ADAMTS3	3.27235
ABCF3	21.2691		ADAMTS6	7.86655
ABCG2	0.153961		ADAMTS7	1.61059
ABHD1	0.149897		ADAR	66.2815
ABHD11	8.96864		ADARB1	16.341
ABHD12B	0.357441		ADAT2	4.79005
ABHD14A	18.296		ADCY3	22.8589
ABHD14B	19.7035		ADCY7	11.4128
ABHD15	8.56054		ADCY9	17.8785
ABHD4	17.6113		ADD1	41.9381
ABHD6	7.70317		ADD3	24.2336
ABHD8	9.59617		ADIPOR1	56.7492
ABI3BP	0.043937		ADIPOR2	44.4299
ABLIM2	0.527161		ADK	28.2988
ABLIM3	4.04267		ADNP	61.4886
ABT1	9.58186		ADNP2	12.9927
ABTB1	8.61108		ADO	13.0326
ACAA1	17.6401		ADRA1B	1.27549
ACAA2	30.7254		ADRA2A	31.1415
ACAD10	4.42385		ADRBK1	21.7822
ACAD11	4.87437		ADSS	30.4
ACAD8	7.13189		AEBP2	18.1292
ACAD9	41.1498		AEN	22.051
ACADL	1.55584		AFAP1	19.499
ACADS	2.01126		AFF1	14.7325
ACADSB	1.13106		AFF3	1.42562
ACADVL	91.2143		AFF4	24.8945
ACAP1	0.163721		AFMID	15.3597
ACAP3	23.6037		AGAP1	8.69643
ACAT2	70.7186		AGFG1	17.1938
ACBD4	5.61718		AGGF1	16.2527
ACBD5	7.58707		AGPAT4	3.31927
ACBD6	19.6048		AGPAT5	16.649
ACBD7	0.393536		AGPS	27.5231
ACCN1	0.117527		AGTPBP1	5.29625
ACCN2	14.4076		AGXT2L1	0.919355
ACCN3	0.575573		AHCTF1	14.7399
ACCS	3.36495		AHCYL1	75.7347
ACD	10.019		AHCYL2	7.86855
ACER2	1.73144		AHI1	10.7263
ACIN1	64.3475		AHNAK	147.873
ACMSD	0.116743		AHR	16.5367
ACO2	47.2822		AIDA	22.9741
ACOT1	4.90433		AIMP1	21.6927
ACOT13	6.25587		AK2	101.049
ACOT2	15.7317		AK3	41.0823
ACOT4	2.38888		AK4	10.8177
ACOT7	28.6423		AKAP10	14.66
ACOT8	16.8447		AKAP11	10.0235
ACOT9	20.5532		AKAP12	29.3761
ACOX1	6.80312		AKAP13	14.7448
ACOX3	6.46307		AKAP2	25.7228
ACOXL	0.0495566		AKAP6	0.317085
ACP2	39.9633		AKAP8	14.0946
ACP5	0.148661		AKIRIN1	32.6288
ACP6	5.18485		AKIRIN2	24.1911
ACPP	0.0398018		AKR1C3	301.534
ACRC	1.27952		AKT2	26.9603
ACRV1	0.384652		AKT3	0.181183
ACSBG1	0.169368		ALCAM	41.3403
ACSBG2	0.172656		ALG10B	4.18918
ACSF2	1.90685		ALG2	11.9694
ACSL1	7.48714		ALG6	4.61542
ACSL5	1.70141		ALG8	54.8269
ACSM3	0.0502012		ALG9	2.88594
ACSS2	10.1544		ALKBH5	37.6683
ACTA1	0.623814		ALMS1	5.08151
ACTA2	35.4632		ALS2	5.87401
ACTBL2	0.0502295		ALS2CR4	11.713
ACTC1	4.98182		ALX1	3.47154
ACTG2	9.73338		AMD1	53.6934
ACTL8	0.2748		AMIGO2	27.4458
ACTN4	348.652		AMMECR1	17.7051
ACTR10	17.1741		AMMECR1L	11.7264
ACTR1A	41.4091		AMN1	3.26446
ACTR1B	19.3059		AMOTL1	13.9316
ACTR3C	3.23255		AMOTL2	9.7068
ACTR5	6.60244		ANAPC10	4.6667
ACTR6	12.2056		ANAPC13	29.4213
ACTR8	10.0785		ANAPC16	23.9311
ACVR2A	3.21839		ANAPC7	41.3776
ACY1	22.1926		ANGPT1	4.35981
ACYP1	16.4937		ANK3	1.15711
ACYP2	2.76112		ANKFY1	24.4093
ADA	3.48609		ANKH	46.8438
ADAL	12.0657		ANKHD1	23.0781
ADAM11	0.433459		ANKHD1-EIF4EBP3	14.8363
ADAM15	58.2421		ANKIB1	23.0937
ADAM19	9.5682		ANKRA2	3.06269
ADAM20	0.0586444		ANKRD1	0.882272
ADAM21	0.263791		ANKRD10	21.1814
ADAM22	5.16324		ANKRD11	28.1902
ADAM23	3.02519		ANKRD13A	12.8059
ADAM32	0.54078		ANKRD13C	10.2382
ADAM33	0.0401401		ANKRD17	26.9781
ADAM8	0.173478		ANKRD26	4.34933
ADAMTS10	11.42		ANKRD28	14.9965
ADAMTS13	1.28901		ANKRD32	36.8565
ADAMTS15	5.45673		ANKRD33B	2.22565
ADAMTS16	0.793349		ANKRD40	21.7704
ADAMTS2	0.0670935		ANKRD46	3.0095
ADAMTS4	0.058747		ANKRD5	2.37644
ADAMTS5	0.227391		ANKRD50	12.1203
ADAMTS8	3.38498		ANKRD52	21.8381
ADAMTSL2	0.0992013		ANKRD57	9.99072
ADAMTSL3	1.63167		ANLN	66.2332
ADAMTSL4	0.931331		ANO6	21.1111
ADAMTSL5	2.82258		ANP32A	69.6975
ADAP1	0.68426		ANP32B	109.448
ADAP2	0.812986		ANP32E	62.1068
ADAT1	10.0948		ANTXR1	87.4946
ADAT3	5.05698		ANXA1	185.611
ADC	0.556902		ANXA2	334.487
ADCK1	3.29506		ANXA4	14.6286
ADCK2	4.17919		ANXA5	280.521
ADCK4	11.3597		ANXA7	37.946
ADCK5	3.77126		AP1AR	9.88765
ADCY1	0.039292		AP1B1	33.7412
ADCY6	15.9876		AP1G1	20.3889
ADD2	0.670021		AP1S2	8.49593
ADH5	40.1477		AP1S3	13.2341
ADHFE1	0.231756		AP2B1	92.1676
ADI1	40.7753		AP3B1	22.6812
ADM	4.52078		AP3D1	31.6161
ADM2	0.752236		AP3M1	20.5013
ADORA1	0.431659		AP3S1	41.1449
ADORA2A	0.255316		AP3S2	8.33062
ADORA2B	7.63372		AP4E1	9.13082
ADPGK	34.2592		APBB2	7.51643
ADPRH	0.182578		APC	10.477
ADPRHL1	1.78474		API5	28.2923
ADPRHL2	18.6398		APIP	12.7622
ADRA2C	0.127115		APLP2	97.3984
ADRB2	3.06628		APOLD1	2.59411
ADRBK2	0.747298		APOOL	7.2423
ADRM1	80.0609		APP	249.598
ADSL	78.0186		APPBP2	9.07089
ADSSL1	5.95336		APPL1	16.7507
AEBP1	0.0482461		APTX	31.5847
AES	119.123		AQP3	88.8976
AFAP1AS	0.414985		AQR	24.8894
AFAP1L1	1.98931		ARAF	30.2949
AFAP1L2	0.148901		ARAP2	1.43743
AFARP1	1.40107		ARCN1	40.0443
AFG3L1	9.93657		ARF1	238.609
AFG3L2	27.4019		ARF3	91.9619
AFP	0.215457		ARF4	171.242
AFTPH	8.39883		ARF6	26.5049
AGA	5.29597		ARFGEF1	8.24823
AGAP11	0.374958		ARFGEF2	15.8377
AGAP2	0.240257		ARFIP1	13.713
AGAP3	22.0584		ARFRP1	11.6951
AGAP4	1.90861		ARGLU1	73.4538
AGAP5	3.2899		ARHGAP1	32.4508
AGAP6	11.4456		ARHGAP11A	46.923
AGAP7	1.74769		ARHGAP12	5.11124
AGAP8	4.35727		ARHGAP17	49.0132
AGAP9	1.62939		ARHGAP18	17.5451
AGBL1	0.399302		ARHGAP19	3.5977
AGBL2	0.164647		ARHGAP21	25.9751
AGBL3	0.16793		ARHGAP29	8.4891
AGBL4	0.0585925		ARHGAP32	3.90155
AGBL5	26.3947		ARHGAP5	15.7849
AGER	1.53912		ARHGEF10	16.9442
AGFG2	7.12239		ARHGEF11	7.6826
AGK	9.65455		ARHGEF12	21.4367
AGL	17.2032		ARHGEF2	16.1344
AGMAT	6.40758		ARHGEF3	5.42081
AGPAT1	42.2535		ARID1A	21.5232
AGPAT2	18.4946		ARID1B	13.817
AGPAT3	12.306		ARID2	10.8698
AGPAT6	19.6079		ARID4A	4.96191
AGPAT9	5.03281		ARID4B	10.9976
AGPHD1	4.84885		ARID5B	12.1289
AGRN	100.118		ARIH1	22.3994
AGRP	0.200179		ARIH2	41.8792
AGT	0.567175		ARL13B	5.47119
AGTR1	0.465795		ARL15	8.5336
AGTRAP	28.8996		ARL2BP	22.1806
AGXT2L2	8.66388		ARL4A	14.1415
AHCY	104.159		ARL5A	17.8825
AHDC1	9.61509		ARL5B	6.00995
AHNAK2	40.6652		ARL6IP1	184.623
AHRR	14.3147		ARL6IP5	82.1405
AHSA1	83.4631		ARL6IP6	11.0731
AHSA2	24.6063		ARL8B	37.7823
AIF1L	2.84696		ARMC1	16.2269
AIFM1	29.4375		ARMC10	17.1276
AIFM2	10.8439		ARMCX3	27.7674
AIG1	16.5749		ARNT	18.7959
AIM1	1.20453		ARPC1A	68.2281
AIM1L	0.030771		ARPC2	207.283
AIMP2	46.5928		ARPC4	183.441
AIP	45.5321		ARPC5	141.465
AK1	27.1682		ARPP19	63.5671
AK5	0.567679		ARRDC3	42.6087
AK7	0.327387		ARRDC4	1.50089
AKAP1	32.9995		ARSJ	6.91623
AKAP5	1.31984		ARV1	16.1776
AKAP7	1.49591		ASAH1	23.4207
AKAP8L	18.4234		ASAP1	18.4013
AKAP9	11.0126		ASAP2	9.99871
AKD1	1.77622		ASB1	10.6376
AKNA	0.943475		ASB3	10.7888
AKR1A1	48.5694		ASB6	20.892
AKR1B1	166.112		ASB7	7.85432
AKR1B10	3.2897		ASB8	12.1778
AKR1B15	0.145218		ASCC3	26.5626
AKR1C1	97.9267		ASF1A	18.5277
AKR1C2	326.771		ASF1B	85.4103
AKR1C4	1.04259		ASH1L	15.6282
AKR1E2	0.11917		ASNSD1	34.0448
AKR7A2	30.0954		ASPH	217.205
AKR7A3	0.666665		ASPM	51.1739
AKR7L	0.253286		ASXL1	38.5972
AKT1	27.6159		ASXL2	10.9099
AKT1S1	61.6276		ATAD1	23.4561
AKTIP	2.76797		ATAD2	31.4968
ALAD	13.0932		ATAD2B	2.59211
ALAS1	33.2952		ATAD5	7.60409
ALDH16A1	10.3997		ATE1	8.08191
ALDH18A1	30.7809		ATF1	20.2112
ALDH1A2	4.5395		ATF2	11.6513
ALDH1A3	15.424		ATF3	3.64753
ALDH1B1	51.9378		ATF6	27.5684
ALDH1L2	1.21491		ATF7	15.7205
ALDH2	14.4928		ATF7IP	13.9185
ALDH3A1	56.59		ATF7IP2	0.484351
ALDH3A2	69.3439		ATG10	4.5262
ALDH3B1	55.8766		ATG12	14.1018
ALDH3B2	0.444704		ATG16L1	13.0673
ALDH4A1	3.71518		ATG4D	6.91438
ALDH5A1	2.479		ATG5	12.8332
ALDH6A1	4.48577		ATG7	9.02291
ALDH7A1	10.3194		ATIC	107.185
ALDH8A1	0.10479		ATL2	21.8166
ALDH9A1	23.8937		ATM	9.99335
ALDOA	926.15		ATP11A	7.53761
ALDOC	7.90465		ATP11B	6.53082
ALG1	15.3279		ATP11C	16.725
ALG10	5.02859		ATP13A3	27.4255
ALG11	4.47929		ATP1B1	139.839
ALG12	17.9292		ATP2A2	98.9639
ALG13	11.6075		ATP2B1	19.7379
ALG14	10.1194		ATP2C1	40.4651
ALG1L	0.211929		ATP5B	440.923
ALG1L2	0.0763193		ATP5G3	44.463
ALG3	51.4799		ATP5O	165.965
ALG5	17.544		ATP6AP2	71.6233
ALKBH1	5.90533		ATP6V0A2	7.3948
ALKBH2	23.0745		ATP6V0E1	133.009
ALKBH3	11.5574		ATP6V1A	41.8401
ALKBH4	7.07643		ATP6V1B2	24.0245
ALKBH6	6.01601		ATP6V1E1	53.6791
ALKBH7	12.2612		ATP6V1G1	53.5826
ALKBH8	2.25845		ATP7A	5.32841
ALMS1P	0.165709		ATP9A	26.6722
ALOX12	0.713334		ATPBD4	4.63524
ALOX5AP	0.201279		ATRX	23.88
ALOXE3	0.114288		ATXN1	4.01047
ALPI	0.0689994		ATXN10	94.0375
ALPK1	2.03082		ATXN2	12.88
ALPK2	0.787569		ATXN2L	62.9852
ALPK3	0.247167		ATXN3	2.4266
ALPL	7.44636		ATXN7	7.88013
ALPP	1.0474		ATXN7L1	2.53483
ALPPL2	0.117466		ATXN7L3B	29.5424
ALS2CL	1.74162		AUH	4.82702
ALS2CR12	0.219546		AUTS2	4.64038
ALS2CR8	0.910158		AVL9	10.9486
ALX3	1.98552		AXL	57.8524
ALX4	0.0252921		AZI2	18.7297
AMAC1L3	0.421767		AZIN1	19.9498
AMACR	9.65335		B2M	1964.58
AMBP	0.277491		B3GALNT2	14.5679
AMBRA1	10.0137		B3GALTL	5.56873
AMDHD1	0.320782		B3GNT2	7.45309
AMDHD2	10.3454		B3GNT5	3.01073
AMFR	16.0102		B4GALT1	365.618
AMH	6.42251		B4GALT5	37.5462
AMIGO1	1.34012		BACE1	11.9584
AMIGO3	8.15779		BACH1	6.56046
AMOT	0.538993		BAG1	93.0176
AMPD2	29.0447		BAG2	38.3348
AMPD3	0.902408		BAG5	16.0157
AMT	3.45676		BARD1	10.2137
AMTN	1.25624		BASP1	605.844
AMY1A	0.126839		BAT2L1	65.6967
AMY1B	0.0463622		BAT2L2	53.3571
AMY1C	0.121733		BAX	43.2982
AMY2A	0.0703154		BAZ1A	16.4001
AMY2B	2.66899		BAZ1B	56.723
AMZ1	0.0680977		BAZ2A	18.7246
AMZ2	26.7592		BAZ2B	5.6218
AMZ2P1	1.24985		BBS10	5.30703
ANAPC1	12.7753		BBS7	5.49224
ANAPC11	52.329		BBX	17.8796
ANAPC2	28.6447		BCAP29	10.9715
ANAPC4	10.239		BCAT1	7.45609
ANAPC5	67.6702		BCCIP	53.5129
ANG	3.50019		BCKDHB	13.7436
ANGEL1	5.70415		BCL10	6.40844
ANGEL2	6.11282		BCL2L11	8.63212
ANGPT2	0.0496421		BCL2L12	12.5246
ANGPTL2	0.0703129		BCL2L13	21.228
ANGPTL4	0.592039		BCL7A	0.917013
ANGPTL6	0.0493747		BCL7B	29.0359
ANGPTL7	0.0618179		BCLAF1	43.792
ANK1	0.433929		BCOR	18.0735
ANK2	0.0581444		BCORL1	3.34362
ANKAR	0.631213		BECN1	35.1941
ANKDD1A	1.24749		BEGAIN	41.4515
ANKFN1	0.692622		BEND3	3.43272
ANKLE1	4.48961		BET1	10.8253
ANKLE2	39.4844		BFAR	35.1081
ANKMY1	2.34725		BHLHE40	78.3617
ANKMY2	13.1598		BICD1	7.05124
ANKRD12	5.2807		BICD2	20.9033
ANKRD13B	14.5326		BIN1	30.3637
ANKRD13D	12.2346		BIRC5	66.1582
ANKRD16	3.46327		BIRC6	13.6517
ANKRD18A	3.4261		BLOC1S2	17.2731
ANKRD19	7.64104		BLZF1	10.3779
ANKRD20A1	0.0724308		BMF	20.9039
ANKRD20A2	0.0487912		BMI1	16.7074
ANKRD20A3	0.0172552		BMP2	17.2483
ANKRD20A4	0.0410411		BMP6	32.76
ANKRD20B	0.00576566		BMPR1A	8.86881
ANKRD23	0.576711		BMPR1B	1.61784
ANKRD24	0.0546744		BMPR2	9.51507
ANKRD27	8.44337		BMS1P4	3.91632
ANKRD29	1.36288		BMS1P5	1.01847
ANKRD30B	0.0663114		BNC2	3.40605
ANKRD30BL	0.110378		BNIP2	30.7715
ANKRD34A	2.82623		BNIP3L	26.2169
ANKRD34B	0.0500882		BOD1	23.1229
ANKRD36	2.90531		BOD1L	19.6196
ANKRD36B	1.93505		BRCA2	3.01202
ANKRD36BP1	6.72517		BRD1	11.6158
ANKRD37	2.61374		BRD3	21.8884
ANKRD39	7.20466		BRD4	26.9241
ANKRD42	2.11489		BRD7	6.45551
ANKRD44	1.78876		BRD8	46.7587
ANKRD49	7.12006		BRD9	54.5985
ANKRD53	0.0581436		BRIP1	9.56358
ANKRD54	12.7752		BRIX1	132.81
ANKRD6	3.75242e-07		BRMS1L	7.45949
ANKRD9	12.138		BRPF3	7.42036
ANKS1A	8.39676		BRWD1	9.40596
ANKS1B	0.267757		BRWD3	5.33838
ANKS3	7.06659		BTAF1	19.2867
ANKS6	5.38025		BTBD1	50.708
ANKZF1	17.8151		BTBD3	153.107
ANO10	19.284		BTBD7	8.67475
ANO2	0.0405906		BTD	12.5116
ANO3	0.250053		BTF3	314.748
ANO4	2.85836		BTF3L4	21.8682
ANO7	0.729305		BTG1	18.7116
ANO8	4.99928		BTG2	8.3036
ANO9	0.0609647		BTG3	28.1557
ANP32C	17.8176		BUB3	164.876
ANPEP	8.24519		BVES	2.98816
ANTXR2	0.907563		BZRAP1	0.331347
ANUBL1	1.32516		BZW1	123.415
ANXA10	15.859		BZW2	90.4352
ANXA11	44.6074		C10orf11	1.85315
ANXA13	0.104212		C10orf114	2.73316
ANXA2P1	19.3624		C10orf118	3.49299
ANXA2P2	1010.42		C10orf119	26.248
ANXA2P3	3.01229		C10orf137	12.1435
ANXA3	71.2481		C10orf18	24.8908
ANXA6	54.4269		C10orf46	16.2526
ANXA8	1.50227		C10orf84	7.4048
ANXA8L1	7.1898		C10orf88	4.64796
ANXA8L2	7.08653		C11orf10	202.414
ANXA9	1.23866		C11orf17	17.3967
AOC2	0.638206		C11orf24	29.7416
AOC3	0.20724		C11orf49	38.5325
AOX1	8.30703		C11orf54	12.2585
AP1G2	9.12138		C11orf58	30.4478
AP1M1	33.3426		C11orf59	58.217
AP1M2	7.65309		C11orf73	20.6802
AP1S1	37.4532		C11orf80	6.44697
AP2A1	45.8909		C12orf11	30.2022
AP2A2	13.9816		C12orf23	27.6107
AP2M1	205.096		C12orf24	14.5612
AP2S1	109.275		C12orf29	8.85603
AP3M2	6.81498		C12orf32	21.589
AP4B1	13.2766		C12orf4	7.89338
AP4M1	9.05277		C12orf41	21.8898
AP4S1	2.65789		C12orf48	15.0921
APAF1	5.64927		C12orf49	11.6597
APBA1	0.0401385		C12orf75	22.4656
APBA3	4.18955		C13orf23	10.7032
APBB1	10.4214		C13orf27	15.1495
APBB1IP	0.164399		C14orf1	35.5118
APBB3	6.87039		C14orf101	3.72417
APC2	0.534895		C14orf104	6.95887
APCDD1	0.0595099		C14orf106	17.118
APCDD1L	0.206041		C14orf118	6.06318
APEH	73.7243		C14orf126	5.05126
APEX1	133.837		C14orf142	16.4615
APEX2	30.5999		C14orf145	4.69771
APH1A	55.614		C14orf147	64.3385
APH1B	1.8458		C14orf166	120.092
APITD1	14.7548		C14orf169	11.3788
APLF	0.0934242		C14orf43	9.94127
APLN	0.892876		C15orf23	53.6058
APLNR	0.0389091		C15orf29	6.323
APLP1	12.1403		C15orf40	17.2513
APOA1BP	53.0311		C15orf63	56.5674
APOB48R	0.0870425		C16orf52	5.59363
APOBEC3A	0.257422		C16orf57	24.2709
APOBEC3B	6.96761		C16orf62	22.4906
APOBEC3C	0.929614		C16orf63	29.3067
APOBEC3D	0.333386		C16orf72	14.7276
APOBEC3F	0.147643		C16orf80	18.6646
APOBEC3G	0.14392		C16orf87	7.38769
APOC1	1.98587		C17orf39	4.33722
APOE	0.631345		C17orf48	3.98684
APOL1	0.62628		C17orf51	3.98552
APOL2	13.9284		C17orf61	48.4052
APOL3	0.670997		C17orf63	8.18621
APOL6	1.84226		C17orf71	13.2293
APOM	1.29018		C17orf85	16.8426
APOO	10.6962		C17orf91	10.5971
APPL2	5.84122		C18orf1	8.49828
APRT	90.1209		C18orf19	6.83441
AQP1	16.0753		C18orf25	7.45261
AQP11	0.683444		C18orf45	4.01782
AQP2	0.0831432		C18orf54	4.12032
AQP4	0.049205		C19orf2	25.7961
AQP5	0.515911		C19orf21	25.4624
AQP6	0.110345		C19orf55	6.13638
AQP7	0.0967876		C1GALT1C1	18.3764
AQP7P1	0.00648959		C1orf103	13.1162
AQP7P2	0.0118528		C1orf107	5.49485
AQP9	0.22015		C1orf109	14.9099
AQPEP	0.160014		C1orf112	9.26244
AR	2.66533		C1orf124	9.40818
ARAP1	16.2069		C1orf128	37.1249
ARAP3	8.64455		C1orf135	5.5197
ARC	0.20235		C1orf144	71.4534
AREG	0.893033		C1orf151	16.9329
ARF5	95.6331		C1orf163	25.4754
ARFGAP1	34.6189		C1orf198	24.2767
ARFGAP2	40.0342		C1orf21	2.85363
ARFGAP3	18.3933		C1orf27	12.925
ARFIP2	32.249		C1orf52	6.90834
ARG2	5.40861		C1orf55	6.65293
ARGFXP2	0.427584		C1orf77	57.4556
ARHGAP10	4.30916		C1orf83	5.47812
ARHGAP11B	19.3805		C1orf9	8.52889
ARHGAP20	0.338168		C1orf96	5.43867
ARHGAP22	2.15378		C1QBP	219.842
ARHGAP23	29.0112		C20orf108	17.5249
ARHGAP24	0.576335		C20orf11	22.7993
ARHGAP25	0.0480167		C20orf111	37.7354
ARHGAP26	1.45265		C20orf117	9.46089
ARHGAP27	2.4582		C20orf177	8.58952
ARHGAP28	4.2002		C20orf20	21.882
ARHGAP30	0.0915787		C20orf94	0.917426
ARHGAP31	1.8317		C21orf34	2.7636
ARHGAP33	3.12979		C21orf45	12.2055
ARHGAP39	3.47099		C21orf63	14.9294
ARHGAP4	0.178249		C21orf91	5.31465
ARHGAP42	5.42632		C22orf30	7.0889
ARHGAP6	0.0408064		C2CD2	6.21848
ARHGDIA	197.383		C2orf18	20.4408
ARHGDIB	3.70768		C2orf27A	0.764052
ARHGEF1	19.9413		C2orf3	3.70424
ARHGEF10L	7.83813		C2orf34	6.00765
ARHGEF16	3.80932		C2orf44	5.63279
ARHGEF17	13.8154		C2orf47	16.4216
ARHGEF18	8.30072		C2orf67	5.81157
ARHGEF19	4.17148		C2orf68	11.9919
ARHGEF33	0.633386		C2orf69	8.45624
ARHGEF35	1.46048		C3orf1	33.7599
ARHGEF37	2.0452		C3orf10	136.756
ARHGEF4	5.72526		C3orf21	15.6473
ARHGEF5	4.05873		C3orf23	12.6625
ARHGEF7	16.0766		C3orf31	8.31598
ARHGEF9	2.78802		C3orf38	9.11404
ARID3A	1.75188		C3orf58	15.9601
ARID3B	1.30818		C3orf59	2.46853
ARID3C	0.127676		C3orf63	23.0471
ARID5A	1.9084		C4orf21	4.14706
ARL1	9.75527		C4orf27	12.4408
ARL10	4.62342		C4orf32	8.87902
ARL13A	0.404379		C4orf34	6.97618
ARL14	0.113246		C4orf43	12.061
ARL16	24.9193		C4orf46	10.7139
ARL17A	8.43046		C5orf13	31.17
ARL17B	10.7522		C5orf15	40.5081
ARL2	59.2045		C5orf22	34.9276
ARL3	9.09937		C5orf23	59.8023
ARL4C	1.40493		C5orf24	33.6862
ARL4D	5.71332		C5orf28	15.0427
ARL6	2.88929		C5orf30	18.8335
ARL6IP4	50.6097		C5orf33	21.6963
ARL8A	7.365		C5orf34	16.0908
ARMC2	0.517937		C5orf36	3.99938
ARMC4	1.95286		C5orf42	9.90962
ARMC5	7.22026		C5orf43	25.9777
ARMC6	24.6265		C5orf44	13.5777
ARMC7	8.79683		C5orf51	28.3654
ARMC8	7.72738		C6orf106	26.5602
ARMC9	7.30364		C6orf108	43.7806
ARMCX1	2.79574		C6orf115	18.0214
ARMCX2	59.8035		C6orf145	10.2898
ARMCX4	0.93748		C6orf167	7.33173
ARMCX5	6.71577		C6orf176	99.6686
ARMCX6	19.849		C6orf182	3.02259
ARNTL	6.95183		C6orf211	13.2356
ARNTL2	5.7332		C6orf57	3.62683
ARPC1B	92.8068		C6orf62	50.2538
ARPC3	47.2602		C6orf64	3.43518
ARPC5L	86.1069		C6orf72	22.9305
ARPM1	1.73377		C7orf10	0.797533
ARPP21	0.398918		C7orf11	29.9755
ARR3	0.10186		C7orf26	7.28738
ARRB1	2.24044		C7orf42	40.1501
ARRB2	23.9244		C7orf43	7.31026
ARRDC1	11.2861		C7orf44	44.5155
ARRDC2	8.66573		C7orf55	22.8232
ARSA	10.8496		C7orf64	9.49576
ARSB	10.8869		C7orf68	11.6352
ARSG	2.08203		C7orf70	9.11208
ARSI	0.809462		C8orf37	2.43075
ARSK	7.03533		C8orf4	40.1336
ARTN	0.82675		C8orf41	6.99927
ARVCF	0.478414		C8orf83	5.36843
AS3MT	0.93109		C9orf100	12.4049
ASAH2	0.509361		C9orf102	2.31493
ASAH2B	2.08151		C9orf123	33.4969
ASAM	8.95094		C9orf150	8.20075
ASAP3	9.94873		C9orf156	7.02251
ASB12	0.115162		C9orf25	7.40634
ASB13	12.8857		C9orf3	9.3255
ASB14	1.11738		C9orf41	8.83707
ASB16	1.63288		C9orf5	23.9528
ASB2	0.247526		C9orf64	15.4365
ASB9	5.51879		C9orf69	35.6307
ASCC1	19.3728		C9orf72	4.49817
ASCC2	22.5902		C9orf78	51.592
ASFMR1	0.0466785		C9orf80	11.6636
ASGR1	0.103922		C9orf82	18.0775
ASH2L	18.1798		C9orf89	8.99752
ASL	13.7696		C9orf91	5.98773
ASMTL	8.04259		CA12	39.2985
ASMTLAS	4.1115		CA13	2.94191
ASNA1	65.9365		CAB39	23.6812
ASNS	20.6945		CACHD1	3.80958
ASPHD1	17.6662		CACNA1A	0.0464609
ASPHD2	0.25645		CACNA2D1	15.1702
ASPRV1	0.241678		CACNB2	0.619584
ASPSCR1	11.7756		CACNB4	4.61412
ASRGL1	4.71879		CADM1	2.87559
ASS1	2.85745		CALD1	92.9217
ASTE1	3.04355		CALM1	71.2544
ASTN2	4.4012		CALM2	203.255
ATAD3A	59.8626		CALM3	116.372
ATAD3B	27.5297		CALR	640.65
ATAD3C	0.347244		CALU	194.326
ATF4	187.472		CAMK2D	10.5742
ATF5	7.55775		CAMKK2	12.7603
ATF6B	33.1904		CAMLG	20.6543
ATG13	20.8357		CAMSAP1L1	22.7307
ATG14	6.36093		CAMTA1	1.08848
ATG16L2	3.73163		CAND1	43.4282
ATG2A	8.52567		CANT1	24.3723
ATG2B	5.20988		CANX	289.415
ATG3	32.708		CAP1	125.406
ATG4A	5.0819		CAPN2	107.269
ATG4B	14.3706		CAPN7	14.0284
ATG4C	6.6535		CAPRIN1	135.203
ATG9A	62.0288		CAPRIN2	5.7119
ATHL1	3.57691		CAPZA1	109.871
ATL1	0.717315		CAPZA2	51.537
ATL3	21.1828		CAPZB	149.171
ATMIN	14.3561		CARD8	4.51619
ATN1	54.8775		CARKD	19.4274
ATOH7	0.130573		CARS	18.0572
ATOH8	4.99051		CASC3	42.2958
ATOX1	37.7837		CASC4	31.6891
ATP10D	3.76304		CASC5	18.5712
ATP13A1	29.8742		CASD1	6.95257
ATP13A2	24.1526		CASK	6.8427
ATP1A1	230.28		CASP2	21.3727
ATP1A1OS	6.1866		CASP8	23.8316
ATP1A3	0.0719807		CASP8AP2	11.9199
ATP1B2	0.045402		CAST	188.843
ATP1B3	105.73		CASZ1	0.791203
ATP2A1	0.9841		CAV1	96.4718
ATP2A3	12.8346		CAV2	24.0885
ATP2B4	19.8821		CBFA2T2	4.09456
ATP2C2	0.113401		CBFB	25.7998
ATP5A1	302.816		CBL	5.6407
ATP5C1	123.483		CBLB	13.0427
ATP5D	95.3593		CBLL1	12.7217
ATP5E	377.643		CBR4	6.34732
ATP5EP2	102.471		CBX3	123.467
ATP5F1	93.7558		CBX5	64.9018
ATP5G1	111.513		CBX8	6.43316
ATP5G2	189.044		CC2D1B	9.75888
ATP5H	94.0671		CCAR1	42.4194
ATP5I	160.332		CCDC109A	20.5767
ATP5J	115.026		CCDC112	5.38238
ATP5J2	283.977		CCDC117	12.3877
ATP5L	51.5909		CCDC12	22.4432
ATP5L2	0.893353		CCDC126	1.71886
ATP5S	3.51294		CCDC132	10.4871
ATP5SL	23.1005		CCDC21	17.9122
ATP6AP1	113.863		CCDC25	16.5144
ATP6AP1L	1.21177		CCDC28A	5.76012
ATP6V0A1	19.684		CCDC41	5.99134
ATP6V0A4	0.0643627		CCDC43	31.8227
ATP6V0B	119.003		CCDC47	59.5644
ATP6V0C	170.546		CCDC50	14.1153
ATP6V0D1	41.8479		CCDC55	23.7485
ATP6V0E2	8.96644		CCDC59	10.8956
ATP6V1C1	12.492		CCDC6	23.1193
ATP6V1C2	1.96966		CCDC82	14.5716
ATP6V1D	24.4333		CCDC85C	12.127
ATP6V1E2	0.227469		CCDC88A	14.394
ATP6V1F	70.4717		CCDC88C	3.08714
ATP6V1G2	0.393634		CCDC91	11.3435
ATP6V1H	22.5029		CCDC93	7.95736
ATP7B	0.568193		CCDC99	53.9508
ATP8A1	0.504458		CCL2	98.0195
ATP8B1	2.11709		CCNA2	58.0895
ATP8B2	20.2634		CCNB1	167.632
ATP8B3	2.23924		CCNB2	99.7577
ATP8B4	0.23121		CCNC	28.18
ATP8B5P	1.18051		CCND1	40.1002
ATP9B	2.49541		CCNE2	13.3414
ATPAF1	14.7324		CCNG1	67.7158
ATPAF2	8.85535		CCNG2	5.96007
ATPIF1	244.768		CCNH	24.449
ATR	9.36842		CCNI	79.7149
ATRIP	13.7826		CCNJ	3.14241
ATRN	7.66787		CCNL1	19.0919
ATXN1L	12.0033		CCNL2	93.6996
ATXN7L2	4.86644		CCNT2	15.5131
ATXN7L3	24.2064		CCNY	15.1413
AUP1	83.275		CCPG1	30.6502
AURKA	68.6339		CCRN4L	4.84677
AURKAIP1	105.857		CCT2	141.412
AURKAPS1	5.82672		CCT4	117.272
AURKB	51.2132		CCT5	395.084
AURKC	0.107014		CCT6A	175.095
AVEN	10.1598		CCT8	109.148
AVIL	0.380002		CD109	29.6325
AVPI1	57.9577		CD164	92.07
AVPR1A	0.0445936		CD2AP	17.551
AVPR2	0.81444		CD44	101.882
AXIN1	15.7237		CD46	88.2329
AXIN2	2.18607		CD47	14.3014
AZI1	8.96539		CD55	98.54
B3GALNT1	6.64932		CD58	20.5705
B3GALT1	0.141522		CD59	154.135
B3GALT2	0.0421809		CD74	2.96146
B3GALT4	0.389446		CD81	78.5937
B3GALT5	0.0951313		CD83	24.0143
B3GALT6	17.6813		CD9	74.8107
B3GAT2	9.64808e-05		CDC123	68.835
B3GAT3	25.739		CDC14B	1.59923
B3GNT1	18.8659		CDC23	20.8355
B3GNT4	0.143791		CDC25A	11.6255
B3GNT7	0.0641057		CDC27	23.2124
B3GNT9	11.589		CDC42	81.9643
B3GNTL1	3.13496		CDC42BPA	18.7277
B4GALNT1	9.36419		CDC42EP3	15.5162
B4GALNT4	11.2526		CDC42EP4	28.1012
B4GALT2	39.7104		CDC42SE1	47.9019
B4GALT3	21.726		CDC42SE2	11.9971
B4GALT4	7.80832		CDC6	44.459
B4GALT6	0.70747		CDC7	18.9958
B4GALT7	11.6407		CDC73	13.9778
B9D1	13.131		CDCA2	17.1744
B9D2	2.02296		CDCA4	23.5942
BAAT	0.057866		CDCA7	24.7702
BACE2	20.9563		CDCA7L	32.9587
BACH2	0.283268		CDCA8	32.2975
BAD	33.0038		CDCP1	23.5635
BAG3	27.6307		CDH13	26.5278
BAG4	7.61008		CDH2	71.561
BAGE2	0.0133732		CDH6	5.37391
BAGE4	0.233349		CDK1	73.8341
BAGE5	0.237416		CDK12	19.5175
BAHCC1	0.543967		CDK13	13.2618
BAHD1	11.0652		CDK14	14.0623
BAI1	0.0416734		CDK17	5.94478
BAI2	15.1672		CDK2	76.9002
BAIAP2	6.12801		CDK2AP1	55.0705
BAIAP2L1	21.1799		CDK2AP2	28.3938
BAIAP3	0.207218		CDK5R1	1.08922
BAK1	9.77641		CDK5RAP2	38.2088
BAMBI	4.5374		CDK6	15.5362
BANF1	110.382		CDK9	30.1709
BANK1	2.31982		CDKAL1	5.31382
BANP	5.65305		CDKL5	2.34351
BAP1	42.2464		CDKN1A	44.0971
BARX1	0.567987		CDKN1B	38.5406
BAT1	117.122		CDKN1C	25.7541
BAT2	66.1677		CDKN2A	455.009
BAT3	69.8803		CDKN2B	44.3923
BAT4	12.989		CDKN2BAS	4.16976
BAT5	7.83195		CDKN2C	122.643
BATF3	2.28893		CDR2	18.4711
BBC3	5.58336		CDS2	8.40372
BBS1	10.7152		CDV3	59.6257
BBS12	1.94549		CDYL	16.9801
BBS2	10.1219		CEBPB	51.269
BBS4	11.9232		CEBPD	29.773
BBS5	0.697655		CEBPG	9.89295
BBS9	3.52853		CECR7	1.09047
BCAM	11.3175		CELF1	47.9003
BCAN	2.23463		CELSR1	12.4161
BCAP31	119.139		CELSR3	12.3945
BCAR1	23.9427		CENPA	21.3949
BCAR3	16.4058		CENPE	13.5303
BCAS2	29.9014		CENPF	83.4689
BCAS3	5.0246		CENPK	28.9063
BCAS4	3.6885		CENPN	19.7305
BCAT2	20.2844		CENPP	2.97792
BCDIN3D	1.89001		CENPQ	11.7506
BCHE	0.124812		CENPV	27.1509
BCKDHA	24.581		CEP120	6.34601
BCKDK	26.8516		CEP152	12.131
BCL2	2.7531		CEP170	17.934
BCL2L1	19.8553		CEP192	9.53056
BCL2L10	0.19777		CEP350	9.2957
BCL2L15	0.0649659		CEP55	37.5378
BCL2L2	15.6755		CEP57	25.6391
BCL3	25.6758		CEP72	18.0036
BCL6	9.91685		CEP97	5.23788
BCL7C	20.005		CEPT1	18.1839
BCL9	8.58274		CETN2	32.1513
BCL9L	25.1324		CETN3	9.47189
BCO2	0.178779		CFDP1	17.0485
BCR	21.1103		CFL1	964.217
BCS1L	26.3593		CFL2	37.3367
BDH1	4.3579		CGGBP1	28.6341
BDH2	2.57783		CHAC2	12.3483
BDKRB1	1.34616		CHAF1A	33.1221
BDKRB2	1.13028		CHCHD2	154.811
BDNF	8.44482		CHCHD3	48.3678
BDNFOS	1.56397		CHCHD4	19.7068
BDP1	11.6923		CHCHD8	82.4109
BEND6	3.40218		CHD1	14.7556
BEST1	0.0568945		CHD2	18.3891
BEST3	0.0970878		CHD4	89.9927
BEST4	0.157862		CHD6	8.20299
BET1L	12.0427		CHD7	7.50103
BEX2	0.797929		CHD8	22.0906
BFSP1	0.84048		CHD9	11.3176
BGLAP	2.19308		CHEK1	15.1575
BGN	27.109		CHIC1	3.18116
BHLHA15	1.9149		CHIC2	2.91503
BHLHB9	2.90847		CHKA	17.6128
BHLHE41	0.743131		CHM	10.7774
BICC1	11.1814		CHMP1A	24.7137
BID	10.1502		CHMP1B	33.2192
BIK	0.235777		CHMP2B	18.2058
BIN3	5.49964		CHMP5	56.1285
BIRC2	8.26658		CHMP7	14.6074
BIRC3	1.19199		CHORDC1	16.8138
BIVM	12.2495		CHP	50.9538
BLCAP	28.9262		CHRAC1	28.1765
BLM	13.4289		CHST11	5.31853
BLMH	32.1586		CHST14	20.9414
BLOC1S1	70.618		CHST15	4.93378
BLOC1S3	3.98105		CHST3	21.274
BLVRA	21.9976		CHST8	1.37951
BLVRB	33.1636		CHSY1	16.9632
BMP1	58.7094		CHSY3	11.6031
BMP2K	7.87807		CHURC1	20.75
BMP4	2.2285		CIR1	9.49164
BMP8A	1.09754		CIRBP	36.5902
BMP8B	1.41632		CIT	12.1036
BMPER	4.87764		CITED2	25.774
BMS1	13.8067		CKAP2	32.9683
BNC1	0.0275571		CKAP2L	15.9748
BNIP1	7.47958		CKAP4	77.2404
BNIP3	11.0493		CKAP5	47.3773
BNIPL	0.241408		CKB	224.192
BOC	5.90891		CKS2	179.956
BOD1P	0.0799573		CLASP1	13.0125
BOK	7.36078		CLASP2	12.3473
BOKAS	0.424897		CLCC1	13.5659
BOLA1	8.91905		CLCN3	33.0086
BOLA2	19.5366		CLCN6	10.3598
BOLA2B	20.1306		CLDN1	16.6901
BOLA3	24.3138		CLDN12	18.0922
BOP1	31.5213		CLDND1	13.1019
BPGM	13.2796		CLIC4	129.856
BPHL	4.93019		CLINT1	50.5245
BPNT1	17.65		CLIP1	16.5395
BPTF	20.5361		CLIP4	12.0768
BRAF	1.8866		CLK1	30.5022
BRAP	7.11055		CLK2	14.6421
BRCA1	19.5032		CLN5	13.1526
BRCC3	20.0892		CLN8	2.58091
BRD2	56.2668		CLNS1A	70.2319
BRE	15.2864		CLPTM1L	234.656
BREA2	0.358737		CLPX	26.1146
BRF1	8.01863		CLSPN	11.9679
BRF2	6.59136		CLTC	140.74
BRI3	63.7226		CLTCL1	2.54645
BRI3BP	10.6847		CLUAP1	7.35284
BRMS1	26.7454		CLVS1	0.0391368
BRP44	52.9778		CMAS	21.5506
BRP44L	24.3613		CMBL	40.5266
BRPF1	19.5393		CMIP	19.0076
BRSK1	0.942453		CMPK1	57.8822
BRSK2	0.0647118		CMTM1	4.71878
BSCL2	39.7977		CMTM3	7.27757
BSDC1	19.824		CMTM4	6.32034
BSG	412.654		CMTM6	31.7321
BSN	0.216509		CNBP	113.058
BST1	0.121886		CNIH	56.654
BST2	160.175		CNN1	3.29279
BTBD10	7.43904		CNN2	78.7229
BTBD11	0.0748573		CNN3	76.2481
BTBD12	4.41748		CNNM3	11.2976
BTBD18	0.160792		CNOT1	51.5659
BTBD19	1.89821		CNOT10	21.8972
BTBD2	24.0076		CNOT2	22.0694
BTBD6	26.7181		CNOT4	8.93437
BTBD8	0.234059		CNOT6	21.9217
BTBD9	1.50357		CNOT6L	3.106
BTC	0.411992		CNOT7	34.1685
BTN2A1	10.232		CNOT8	32.1864
BTN2A2	3.5419		CNP	31.9014
BTN2A3	1.85117		CNPY2	79.9166
BTN3A1	6.07769		CNST	8.80206
BTN3A2	14.9175		CNTLN	9.66808
BTN3A3	9.93769		CNTN1	0.312338
BTRC	4.3995		CNTNAP3	4.79818
BUB1	28.4517		COBL	35.4316
BUB1B	67.8487		COG2	15.5929
BUD13	4.81841		COG5	11.1617
BUD31	63.8076		COIL	14.314
BYSL	23.2583		COL12A1	90.5384
C10orf10	1.25588		COL1A1	82.084
C10orf110	5.08812		COL25A1	8.34178
C10orf111	0.138265		COL3A1	184.201
C10orf116	3.96152		COL4A1	58.2093
C10orf12	2.13851		COL4A3BP	12.1389
C10orf122	0.162437		COL4A4	24.9022
C10orf125	7.82344		COL4A5	47.9714
C10orf140	0.615263		COL4A6	21.6418
C10orf2	21.789		COL5A1	245.377
C10orf25	0.318225		COMMD10	9.11713
C10orf26	12.2484		COMMD2	16.8883
C10orf28	4.93496		COPA	74.0702
C10orf32	4.04091		COPG2	9.7685
C10orf35	3.75067		COPS2	40.7743
C10orf47	2.60618		COPS3	80.3912
C10orf54	1.75111		COPS7B	24.4308
C10orf55	0.121889		COPZ1	147.94
C10orf57	4.21313		COQ10B	16.8652
C10orf58	18.6622		CORO1C	52.1089
C10orf62	0.123125		CORO2A	12.2384
C10orf67	0.234091		COTL1	129.958
C10orf68	0.10914		COX11	30.4136
C10orf76	5.42749		COX16	22.9797
C10orf78	4.32626		COX4I1	215.479
C10orf90	0.0984416		COX4NB	21.014
C10orf91	0.329551		COX7A2L	59.1711
C10orf95	1.69538		CP110	11.1425
C11orf1	2.52649		CPD	27.7138
C11orf2	48.3455		CPEB2	9.00111
C11orf20	0.189058		CPEB3	1.19435
C11orf30	9.6818		CPEB4	6.98913
C11orf31	27.3275		CPNE1	84.2993
C11orf35	0.408498		CPNE2	12.7716
C11orf41	0.0206174		CPNE3	16.7115
C11orf42	0.182268		CPNE8	11.807
C11orf45	0.990153		CPS1	222.83
C11orf46	9.02905		CPSF2	30.7467
C11orf48	24.3018		CPSF4	25.4642
C11orf51	41.7774		CPSF6	22.1695
C11orf57	10.8477		CPSF7	58.0376
C11orf61	4.15911		CRADD	5.49708
C11orf63	0.926281		CRCP	14.1909
C11orf66	0.112406		CREB1	5.76834
C11orf67	13.5312		CREB3L2	28.7612
C11orf68	14.4148		CREB5	0.556323
C11orf70	1.53761		CREBBP	17.3876
C11orf71	2.98195		CREBL2	11.9008
C11orf74	5.27103		CREBZF	36.087
C11orf75	9.48475		CREG1	36.1753
C11orf82	11.637		CREM	13.0158
C11orf83	41.3099		CRIM1	44.6769
C11orf84	13.918		CRK	38.6453
C11orf86	3.51649		CRKL	20.6291
C11orf9	1.10494		CRLF3	7.3294
C11orf91	0.803325		CRTAP	54.2742
C11orf93	0.16205		CRTC3	40.0423
C11orf95	5.66866		CRY1	9.22062
C11orf96	0.35591		CRYZL1	7.18561
C12orf10	44.7622		CS	85.3909
C12orf26	2.22643		CSDA	125.502
C12orf33	0.0640574		CSDE1	209.594
C12orf34	0.694349		CSE1L	128.649
C12orf35	4.65498		CSGALNACT1	5.89235
C12orf43	8.18635		CSGALNACT2	6.58196
C12orf44	33.3439		CSK	23.7953
C12orf45	10.3525		CSNK1A1	67.5319
C12orf47	7.59434		CSNK1E	49.0453
C12orf5	3.30092		CSNK1G1	7.00632
C12orf51	7.1808		CSNK1G3	16.6273
C12orf52	16.6161		CSNK2A1	17.1223
C12orf53	0.119634		CSNK2A2	16.1288
C12orf56	0.0858056		CSPP1	6.40365
C12orf57	158.388		CSRNP1	7.2515
C12orf60	1.1354		CSRP1	226.031
C12orf61	0.91457		CSTB	158.611
C12orf62	54.3918		CSTF1	37.0164
C12orf64	0.0652333		CSTF2T	16.0471
C12orf65	11.1837		CSTF3	58.0131
C12orf66	1.75382		CTAGE5	4.8678
C12orf69	0.121878		CTBP1	59.6282
C12orf70	0.13379		CTBP2	26.7498
C12orf72	0.571547		CTBS	3.30529
C12orf73	5.17472		CTCF	25.2124
C12orf76	2.29063		CTDSP1	43.0287
C13orf1	3.26134		CTDSP2	44.0817
C13orf15	7.12292		CTDSPL	14.8624
C13orf29	4.5534		CTDSPL2	23.2577
C13orf31	1.16893		CTGF	34.0606
C13orf33	0.177089		CTNNA1	170.859
C13orf34	8.63967		CTNNB1	270.775
C13orf36	2.67782		CTNNBL1	19.2789
C13orf38	0.689285		CTNND1	39.1109
C14orf102	7.35012		CTSC	119.347
C14orf109	10.0708		CTTN	100.117
C14orf119	14.1327		CTTNBP2NL	9.19185
C14orf128	4.18268		CUL1	27.0592
C14orf129	11.0861		CUL2	18.6355
C14orf132	1.86378		CUL3	17.7483
C14orf135	12.5462		CUL4A	58.333
C14orf138	5.73605		CUL4B	30.0954
C14orf143	4.7342		CUL5	6.04879
C14orf148	0.127305		CUL9	4.78487
C14orf149	8.06377		CUX1	22.9645
C14orf153	16.212		CWC15	20.5111
C14orf156	140.443		CXADR	11.4408
C14orf159	4.64409		CXCL2	1.84497
C14orf167	11.8368		CXCR4	160.856
C14orf174	0.964285		CXCR7	97.9953
C14orf176	1.27027		CXorf38	6.31738
C14orf179	7.87979		CYB5A	30.333
C14orf181	1.80888		CYB5B	33.0006
C14orf19	6.37639		CYBRD1	25.5615
C14orf2	68.0775		CYC1	198.471
C14orf21	19.2834		CYCS	42.4134
C14orf28	0.558734		CYLD	5.78246
C14orf33	0.834666		CYP1B1	19.5071
C14orf34	0.0932883		CYP51A1	42.2113
C14orf37	0.0681064		CYR61	54.7798
C14orf38	9.09842e-06		CYTH1	26.895
C14orf4	23.8897		CYTSB	29.8075
C14orf45	1.74973		DAAM1	6.26177
C14orf48	0.375711		DAB1	5.53087
C14orf49	0.405252		DAB2	49.6784
C14orf50	0.772835		DAG1	75.3158
C14orf73	0.127302		DAP	188.007
C14orf79	6.40663		DAP3	61.6783
C14orf80	16.4074		DARS	35.4902
C14orf93	3.44507		DAZAP1	70.0748
C15orf17	20.923		DAZAP2	99.4478
C15orf21	0.0477706		DBF4	10.944
C15orf24	117.567		DBF4B	10.0293
C15orf27	0.0931		DBN1	58.8125
C15orf28	0.940771		DBNL	42.5723
C15orf33	0.30276		DBT	4.74205
C15orf34	0.323192		DCAF10	12.643
C15orf37	2.32656		DCAF12	50.4497
C15orf38	12.5146		DCAF13	21.1971
C15orf39	14.3838		DCAF16	12.9228
C15orf41	7.69827		DCAF17	4.52056
C15orf42	12.7955		DCAF6	26.6363
C15orf44	21.1685		DCBLD2	12.9459
C15orf5	0.121041		DCHS2	0.423353
C15orf52	20.6554		DCK	17.6533
C15orf55	0.0458756		DCLRE1A	5.14908
C15orf57	10.6309		DCP1A	9.49248
C15orf58	2.3636		DCP2	3.22144
C15orf61	6.25299		DCTN4	25.7705
C15orf62	2.42805		DCTN5	40.2924
C16orf13	46.6964		DCTN6	28.9038
C16orf3	1.1944		DCUN1D1	9.14696
C16orf42	40.3192		DCUN1D2	11.4706
C16orf45	9.96648		DCUN1D3	3.10362
C16orf46	0.673181		DCUN1D4	17.4758
C16orf48	8.92501		DCUN1D5	2.82332
C16orf5	18.9343		DCXR	26.7524
C16orf53	20.8182		DDAH1	14.1105
C16orf55	2.20837		DDHD1	3.55991
C16orf58	18.8316		DDI2	7.87107
C16orf59	13.9075		DDIT4	222.96
C16orf61	40.8122		DDX10	8.6491
C16orf68	8.42747		DDX17	166.459
C16orf7	3.51247		DDX18	32.3168
C16orf70	8.48513		DDX21	83.6615
C16orf71	0.359081		DDX31	11.5714
C16orf74	2.42776		DDX3X	127.378
C16orf75	13.4641		DDX42	61.2596
C16orf79	4.61026		DDX46	43.896
C16orf86	0.210597		DDX5	160.977
C16orf88	20.0068		DDX52	15.2133
C16orf89	0.131333		DDX6	17.9664
C16orf91	8.72312		DDX60	2.97984
C16orf93	5.92908		DEDD	17.0909
C17orf100	1.2997		DEGS1	62.9475
C17orf101	6.56093		DEK	102.925
C17orf103	1.03978		DEM1	9.5234
C17orf104	0.506186		DENND1A	22.5495
C17orf106	11.7645		DENND1B	1.45081
C17orf107	0.256761		DENND4A	6.97745
C17orf108	0.0893189		DENND5A	29.5001
C17orf28	0.066153		DENND5B	12.4161
C17orf37	35.2157		DENR	19.974
C17orf42	12.2474		DEPDC1	22.0076
C17orf44	1.18514		DERA	17.3749
C17orf46	0.189507		DERL1	23.7346
C17orf49	21.7585		DERL2	36.5283
C17orf53	8.3		DFNB31	10.6945
C17orf55	0.410735		DGCR2	21.5722
C17orf56	9.31806		DGKD	50.8148
C17orf57	1.10367		DGKE	4.18183
C17orf58	7.65935		DGKH	2.71815
C17orf59	6.50857		DHCR24	163.374
C17orf60	0.590461		DHFR	49.8899
C17orf62	20.3702		DHX15	89.5541
C17orf65	6.9719		DHX29	13.7251
C17orf68	4.42832		DHX30	44.9867
C17orf69	0.994153		DHX33	23.1235
C17orf70	14.8508		DHX35	8.04022
C17orf72	0.079756		DHX36	24.884
C17orf75	9.80978		DHX9	89.2846
C17orf76	0.320716		DIABLO	14.0619
C17orf79	34.7095		DIAPH2	5.11263
C17orf80	12.0578		DIAPH3	22.0291
C17orf81	24.5444		DICER1	7.80258
C17orf86	7.85389		DIDO1	32.446
C17orf87	0.0637487		DIP2A	12.6483
C17orf89	47.3043		DIP2B	11.2094
C17orf90	29.6497		DIRC2	7.63673
C17orf95	23.7543		DIS3	14.756
C17orf96	4.02162		DISP1	6.43867
C17orf97	4.15432		DKC1	82.4335
C18orf10	68.0558		DLAT	16.528
C18orf18	1.11484		DLEU1	18.2977
C18orf21	11.486		DLEU2	0.933384
C18orf22	4.65545		DLG1	17.9046
C18orf32	19.0797		DLG3	10.0934
C18orf55	28.4917		DLG5	17.9072
C18orf56	4.05123		DLX2	12.9582
C18orf8	8.26282		DMBT1	1.41175
C19orf10	113.048		DMD	8.47068
C19orf12	3.88024		DMRTA1	4.79209
C19orf20	9.4052		DMTF1	21.5983
C19orf22	20.8589		DMXL1	8.80045
C19orf23	3.20661		DMXL2	8.28893
C19orf24	39.6113		DNAH11	0.0479981
C19orf25	7.24197		DNAJA1	323.754
C19orf26	1.23498		DNAJA2	21.4394
C19orf28	44.5252		DNAJB11	50.6959
C19orf29	10.2629		DNAJB14	7.85155
C19orf33	43.5638		DNAJB4	22.6238
C19orf34	0.175137		DNAJB6	21.3017
C19orf39	1.61742		DNAJB9	5.40639
C19orf40	4.63857		DNAJC1	15.1896
C19orf42	23.5318		DNAJC10	44.5403
C19orf43	120.494		DNAJC13	17.513
C19orf44	4.40976		DNAJC14	18.9454
C19orf45	0.0924549		DNAJC15	9.89818
C19orf46	0.0778552		DNAJC16	6.9071
C19orf47	8.06439		DNAJC21	29.2519
C19orf48	57.6302		DNAJC24	10.6596
C19orf50	37.691		DNAJC25	6.60886
C19orf51	0.538871		DNAJC3	17.7104
C19orf52	10.5481		DNAJC30	7.65802
C19orf53	97.9665		DNAJC5	31.3105
C19orf54	7.84604		DNAJC6	2.37441
C19orf56	74.571		DNAJC8	51.1065
C19orf57	1.43736		DNAJC9	41.3831
C19orf6	55.0887		DNAL1	3.13147
C19orf60	11.2398		DNM1L	31.2383
C19orf61	15.043		DNM1P35	0.155649
C19orf62	51.7103		DNM3	2.64685
C19orf63	57.2561		DNMBP	14.0905
C19orf66	3.89951		DNMT3A	11.4453
C19orf70	21.0257		DOCK1	15.8977
C19orf71	5.91342		DOCK10	5.05185
C19orf73	0.519433		DOCK2	0.919103
C19orf76	1.31446		DOCK4	3.08194
C19orf77	0.49559		DOCK5	17.6188
C1D	9.50526		DOCK7	7.10027
C1GALT1	14.9442		DOCK9	8.54964
C1orf101	0.056718		DOK4	10.6374
C1orf104	0.924617		DOLPP1	16.4989
C1orf106	0.447135		DOT1L	15.1452
C1orf111	0.14583		DPF2	24.1995
C1orf113	2.04862		DPM1	42.4527
C1orf114	0.0890941		DPP8	13.0779
C1orf115	1.36688		DPY19L1	39.4033
C1orf116	0.258682		DPY19L3	10.0204
C1orf122	29.3784		DPY19L4	9.06927
C1orf123	15.1439		DPY30	33.3319
C1orf126	0.0268548		DPYD	14.8366
C1orf131	8.22527		DPYSL2	32.2002
C1orf133	0.36863		DR1	42.3203
C1orf152	2.37595		DRAM1	19.9028
C1orf156	5.17511		DRAM2	16.2119
C1orf159	11.1526		DSC2	4.81318
C1orf162	0.463		DSC3	4.64568
C1orf170	0.702253		DSCC1	13.4626
C1orf174	18.5915		DSCR3	16.5944
C1orf182	1.43443		DSE	22.0074
C1orf183	0.902374		DSEL	7.02072
C1orf190	0.0905445		DSG2	48.2297
C1orf192	2.90636		DSN1	34.9504
C1orf201	1.07944		DST	31.3571
C1orf204	0.547185		DSTN	343.13
C1orf212	9.7691		DSTYK	6.05956
C1orf213	1.5624		DTD1	13.1825
C1orf216	15.8769		DTL	36.3946
C1orf220	0.682521		DTWD1	11.5081
C1orf226	2.43119		DTWD2	2.63613
C1orf228	0.708526		DTX3L	6.57403
C1orf229	0.114792		DULLARD	67.7001
C1orf25	5.08529		DUSP1	28.9318
C1orf26	0.941253		DUSP10	2.78081
C1orf31	35.8023		DUSP11	8.76676
C1orf35	12.4158		DUSP12	24.4494
C1orf38	0.494		DUSP14	42.7054
C1orf43	151.048		DUSP16	5.53151
C1orf50	6.58969		DUSP3	21.1953
C1orf51	0.485759		DUSP4	4.56854
C1orf53	5.37724		DUSP5	2.28819
C1orf56	3.92523		DUSP7	12.8069
C1orf57	28.4974		DUT	90.7473
C1orf58	22.6089		DYM	9.92111
C1orf59	18.8485		DYNC1I2	13.3418
C1orf63	26.9829		DYNC1LI2	39.7636
C1orf65	0.123911		DYNLL1	266.47
C1orf66	9.33411		DYNLL2	35.1191
C1orf69	1.81177		DYNLT3	28.2683
C1orf70	0.219623		DYRK1A	15.8917
C1orf74	4.03476		DYRK2	6.36462
C1orf84	2.68175		E2F3	17.9826
C1orf85	38.8218		E2F7	22.8655
C1orf86	31.0118		EAF1	13.3011
C1orf89	2.30715		EAPP	21.8434
C1orf91	6.20596		EBF1	8.35135
C1orf93	11.9226		ECD	17.4699
C1orf97	4.5846		ECE1	89.9884
C1QL1	9.72529		ECHDC1	31.7952
C1QL3	0.767535		ECT2	49.0376
C1QL4	0.555437		EDC3	21.2922
C1QTNF1	8.31865		EDEM1	16.7573
C1QTNF2	0.353105		EDEM3	12.6151
C1QTNF3	2.40898		EDIL3	128.709
C1QTNF6	6.03117		EEA1	4.57235
C1QTNF9	0.0324815		EEF1A1	537.431
C1QTNF9B	0.196847		EEF1B2	81.8304
C1R	14.6153		EEF2	834.615
C1RL	12.8369		EFEMP1	48.0807
C1S	16.5734		EFHD2	16.1509
C2	0.0245276		EFNA5	12.9335
C20orf112	6.32408		EFR3A	20.1885
C20orf118	0.418942		EGFL7	1.2082
C20orf12	0.657498		EGFR	20.3063
C20orf132	3.38048		EGLN1	8.67425
C20orf134	1.22164		EHD4	13.3883
C20orf135	4.52533		EHMT1	24.4328
C20orf144	0.515414		EI24	43.4318
C20orf165	3.07257		EID1	137.975
C20orf194	1.34527		EIF1	199.038
C20orf195	0.18777		EIF1AX	30.6041
C20orf196	0.42366		EIF1B	29.8135
C20orf24	142.368		EIF2A	27.9373
C20orf27	20.9047		EIF2AK1	65.5586
C20orf29	5.29537		EIF2AK2	8.82294
C20orf3	53.7582		EIF2B1	54.6692
C20orf30	23.8608		EIF2C1	11.1932
C20orf4	21.2707		EIF2C2	16.959
C20orf43	69.8269		EIF2C3	6.0857
C20orf46	0.0832042		EIF2C4	3.01668
C20orf54	0.269359		EIF2S1	42.1664
C20orf7	3.24723		EIF2S2	34.3005
C20orf72	21.1323		EIF2S3	82.8383
C20orf96	0.146517		EIF3A	84.135
C21orf119	2.30247		EIF3E	137.838
C21orf122	1.20642		EIF3H	142.932
C21orf125	7.03328		EIF3J	75.9071
C21orf2	2.51257		EIF3M	153.165
C21orf33	35.881		EIF4A1	239.615
C21orf56	4.72823		EIF4A2	92.6036
C21orf57	8.42821		EIF4A3	77.3821
C21orf58	10.7614		EIF4B	132.556
C21orf59	31.6282		EIF4E	8.92504
C21orf67	1.27412		EIF4E2	51.6037
C21orf7	1.12188		EIF4EBP2	20.1958
C21orf70	8.23649		EIF4ENIF1	7.46329
C21orf71	0.80803		EIF4G2	322.982
C21orf84	8.27274		EIF4G3	36.0542
C22orf13	28.9789		EIF4H	176.301
C22orf23	1.42178		EIF5	47.8486
C22orf25	5.68667		EIF5A	495.287
C22orf26	0.912467		EIF5A2	1.18365
C22orf27	2.52406		ELAC2	35.8198
C22orf28	38.6091		ELAVL1	21.9863
C22orf29	5.98933		ELF1	10.5437
C22orf32	23.1995		ELF2	14.7591
C22orf36	1.41995		ELK1	26.1102
C22orf39	15.2637		ELK4	6.68561
C22orf40	5.34144		ELL	4.40561
C22orf43	0.180357		ELL2	23.9045
C22orf45	0.0736866		ELMO1	0.348627
C22orf46	7.04591		ELOVL5	82.2906
C22orf9	28.9601		ELOVL6	17.0953
C2CD2L	3.20123		ELP2	27.7751
C2CD3	8.16264		ELP4	13.8638
C2CD4A	0.0540006		EMB	9.17026
C2CD4B	0.0760288		EML2	4.98403
C2CD4C	0.0933161		EML4	22.4373
C2CD4D	0.166074		EMP1	18.1938
C2orf14	0.138381		ENAH	19.2553
C2orf15	0.316482		ENC1	4.65391
C2orf16	0.574871		ENDOD1	8.60177
C2orf24	17.6993		ENOPH1	26.2429
C2orf27B	0.196057		ENOSF1	25.4166
C2orf28	71.3571		ENOX2	3.72345
C2orf29	17.7097		ENPP1	1.6434
C2orf42	3.00324		ENSA	119.703
C2orf43	7.97155		ENTPD4	9.96799
C2orf48	0.898495		ENTPD7	3.64443
C2orf49	9.71897		EP300	24.8571
C2orf52	0.634403		EPAS1	16.7943
C2orf56	9.09436		EPB41	19.7107
C2orf58	0.285799		EPB41L1	19.789
C2orf60	3.94429		EPB41L4A	20.4934
C2orf61	0.132479		EPC2	9.00273
C2orf63	0.954955		EPHA3	4.5165
C2orf64	10.79		EPHA5	4.8909
C2orf65	0.101487		EPHA6	1.33871
C2orf66	0.18296		EPHA7	14.5736
C2orf7	13.1262		EPHB4	25.162
C2orf70	0.241351		EPM2AIP1	14.4964
C2orf74	9.39902		EPN2	13.8098
C2orf76	1.97791		EPPK1	29.1488
C2orf77	0.10337		EPRS	75.503
C2orf79	42.5846		EPS15	10.569
C2orf81	0.460086		EPS8	14.0197
C2orf82	0.774097		EPT1	18.264
C2orf86	1.25529		ERBB2IP	26.3119
C2orf88	0.679523		ERBB4	0.724308
C2orf89	4.98246		ERC1	14.8829
C3	39.2874		ERC2	0.11441
C3AR1	0.0848792		ERCC1	20.4003
C3orf15	0.0443411		ERCC4	4.97266
C3orf17	10.9563		ERCC5	21.1772
C3orf18	3.27464		ERCC6	3.6773
C3orf19	6.57103		EREG	1.80488
C3orf24	0.644201		ERF	51.3314
C3orf26	23.2744		ERGIC1	139.568
C3orf32	0.124483		ERGIC2	42.1043
C3orf33	1.75035		ERH	153.675
C3orf34	0.999933		ERI1	11.6314
C3orf35	0.419167		ERI2	7.08613
C3orf36	0.100322		ERLEC1	15.7583
C3orf37	28.0072		ERLIN2	14.7187
C3orf39	11.7272		ERO1L	19.4555
C3orf42	0.730073		ERP29	83.1841
C3orf45	0.204596		ERP44	8.99452
C3orf47	4.78891		ERRFI1	13.3894
C3orf48	0.139074		ESD	50.0834
C3orf49	0.158649		ESF1	7.67823
C3orf52	3.20251		ESYT2	30.7489
C3orf54	1.16283		ETAA1	20.5984
C3orf55	0.920002		ETF1	86.5692
C3orf62	3.52665		ETNK1	11.2174
C3orf64	8.13688		ETS1	5.95305
C3orf67	0.446015		ETS2	92.1205
C3orf70	0.0487515		ETV5	4.37309
C3orf71	0.776179		ETV6	6.37038
C3orf72	1.96401		EVI5	3.39422
C3orf75	24.7674		EWSR1	62.5016
C3orf78	31.0159		EXOC1	12.7701
C4A	1.11704		EXOC2	7.82176
C4B	1.09304		EXOC4	34.7534
C4BPA	0.210162		EXOC5	9.40949
C4BPB	9.636		EXOC8	8.033
C4orf10	1.55721		EXOSC3	32.8806
C4orf14	15.9317		EXOSC7	34.3432
C4orf19	1.6184		EXOSC8	22.6215
C4orf23	4.06533		EXOSC9	32.7123
C4orf29	3.22403		EXT1	18.7259
C4orf3	21.5959		EXTL2	23.2134
C4orf31	0.516909		EYA3	6.49027
C4orf33	7.71331		EYA4	24.9777
C4orf36	0.330393		EZH2	20.9081
C4orf38	0.238241		EZR	112.741
C4orf41	7.97287		F3	11.2205
C4orf42	5.29895		FADS1	221.337
C4orf48	17.352		FAF1	30.7078
C4orf52	18.3401		FAF2	38.8805
C5	0.801214		FAHD1	24.5862
C5AR1	0.698603		FAM101B	4.12229
C5orf25	4.17036		FAM102A	17.4318
C5orf27	0.117774		FAM102B	34.0866
C5orf32	33.3164		FAM104A	21.0781
C5orf35	3.33181		FAM105A	14.3822
C5orf39	1.94021		FAM105B	22.9847
C5orf4	0.443927		FAM107B	59.5158
C5orf41	2.85593		FAM108B1	8.87163
C5orf45	2.39559		FAM108C1	7.91454
C5orf46	2.9721		FAM111A	11.1046
C5orf53	3.15843		FAM114A1	13.2038
C5orf54	2.94939		FAM114A2	6.18221
C5orf55	7.45854		FAM116A	7.59417
C5orf56	0.701298		FAM117B	5.69568
C5orf62	1.7048		FAM120A	78.6062
C6	0.0951903		FAM120AOS	11.1984
C6orf1	5.85456		FAM120B	11.6239
C6orf105	0.20952		FAM122A	6.19939
C6orf114	0.544677		FAM122B	19.9564
C6orf120	9.55573		FAM126A	10.8761
C6orf125	44.7289		FAM126B	4.52366
C6orf129	8.44414		FAM127B	57.1691
C6orf130	10.9168		FAM127C	23.1363
C6orf132	0.988318		FAM129A	3.61924
C6orf134	7.30804		FAM129B	131.566
C6orf136	8.67442		FAM133A	3.48285
C6orf138	1.17495		FAM134A	26.6585
C6orf141	4.76286		FAM134B	6.21592
C6orf147	4.57911		FAM134C	18.7806
C6orf150	7.10455		FAM135A	3.61425
C6orf154	0.562442		FAM13B	12.7922
C6orf155	2.1182		FAM13C	10.4804
C6orf162	3.48316		FAM160A1	3.46212
C6orf163	0.307084		FAM160B1	8.73994
C6orf164	0.415569		FAM161A	4.6814
C6orf165	0.202277		FAM164A	3.66065
C6orf168	0.434936		FAM168B	40.4397
C6orf170	0.537064		FAM169A	1.08245
C6orf174	0.0174025		FAM171B	5.06225
C6orf192	10.4204		FAM172A	12.8454
C6orf195	0.0913877		FAM173B	35.1378
C6orf201	0.146561		FAM175A	3.6472
C6orf203	6.3836		FAM175B	11.4332
C6orf204	1.23361		FAM177A1	15.5984
C6orf208	0.0776167		FAM185A	3.83114
C6orf223	6.53767		FAM188A	8.1598
C6orf225	1.58135		FAM189B	30.6356
C6orf226	3.85388		FAM190A	0.679256
C6orf26	6.43894		FAM190B	4.86043
C6orf27	3.05433		FAM192A	20.4483
C6orf47	7.12586		FAM193B	9.71016
C6orf48	75.4052		FAM195A	14.8454
C6orf52	0.321241		FAM199X	19.3715
C6orf70	5.40438		FAM19A2	3.3622
C6orf81	0.125458		FAM20B	21.9767
C6orf89	21.8826		FAM35A	20.5441
C7orf13	0.339842		FAM36A	6.39864
C7orf23	21.021		FAM3C	9.07835
C7orf25	11.7541		FAM40B	4.71887
C7orf27	26.0935		FAM46A	44.0546
C7orf28B	26.7892		FAM48A	8.15233
C7orf29	18.3064		FAM49B	29.7176
C7orf30	40.5898		FAM53C	20.9083
C7orf31	0.222043		FAM54A	5.56127
C7orf36	16.9504		FAM55C	9.21141
C7orf40	29.9071		FAM60A	24.3061
C7orf41	5.11942		FAM69A	11.0368
C7orf46	0.874696		FAM73A	5.9532
C7orf47	17.565		FAM76A	3.40713
C7orf49	25.8009		FAM76B	8.09622
C7orf50	39.7927		FAM82B	11.098
C7orf51	0.223821		FAM83D	46.5495
C7orf53	1.82489		FAM83H	55.377
C7orf54	0.311032		FAM91A1	9.61264
C7orf57	0.277891		FAM96A	63.6535
C7orf58	0.208564		FANCD2	27.0642
C7orf59	73.2601		FANCL	15.2546
C7orf60	3.36659		FAR1	23.3625
C7orf61	0.665814		FAR2	5.291
C7orf63	0.347601		FARP1	29.412
C8G	0.185959		FARP2	3.60643
C8orf22	0.23052		FARS2	6.93393
C8orf30A	17.2324		FARSB	39.6943
C8orf31	1.19705		FAS	9.71539
C8orf33	85.5218		FASTKD1	8.46489
C8orf38	6.19672		FASTKD2	10.6082
C8orf39	4.00292		FASTKD3	23.7881
C8orf40	15.6414		FAT1	38.9813
C8orf44	2.27132		FBLN1	269.9
C8orf45	0.362371		FBLN5	95.2071
C8orf51	0.647192		FBN1	86.2702
C8orf55	17.3587		FBN2	30.2911
C8orf58	3.87142		FBRSL1	10.0645
C8orf59	15.536		FBXL13	1.00582
C8orf73	2.88783		FBXL14	5.27982
C8orf76	7.15339		FBXL17	5.8338
C8orf77	0.397057		FBXL20	3.30178
C8orf79	0.0191659		FBXL3	22.3726
C8orf84	0.44005		FBXL4	5.51379
C8ORFK29	0.454843		FBXL5	11.3676
C9orf103	1.72598		FBXO11	15.704
C9orf114	23.2612		FBXO21	17.9087
C9orf116	6.87219		FBXO22	21.36
C9orf117	1.80662		FBXO25	3.83176
C9orf119	30.0723		FBXO28	13.8787
C9orf125	15.1737		FBXO30	11.375
C9orf129	5.48276		FBXO32	22.9706
C9orf130	3.77801		FBXO33	9.24051
C9orf131	0.128236		FBXO38	15.2714
C9orf139	0.0607274		FBXO4	14.4991
C9orf140	32.4854		FBXO42	10.6414
C9orf142	40.1229		FBXO45	8.61255
C9orf16	45.2387		FBXO46	12.901
C9orf163	0.861359		FBXO5	19.8113
C9orf167	24.2241		FBXO7	43.8486
C9orf169	15.2574		FBXO8	6.95864
C9orf172	3.74929		FBXW11	20.0888
C9orf173	0.156247		FBXW2	18.2167
C9orf21	6.08433		FBXW7	4.55102
C9orf23	31.2515		FBXW8	5.80928
C9orf30	28.1585		FCHO2	5.77485
C9orf37	20.2528		FCHSD2	6.05536
C9orf40	10.8879		FECH	7.83116
C9orf43	0.393546		FEM1A	11.8093
C9orf45	3.0498		FEM1B	24.1766
C9orf46	10.3482		FEM1C	5.94994
C9orf47	0.518798		FER	5.81424
C9orf53	2.95746		FERMT1	11.8696
C9orf6	13.8546		FERMT2	59.8878
C9orf68	0.766428		FGD4	1.48548
C9orf7	3.56222		FGF12	9.02627
C9orf84	0.265265		FGF2	17.4745
C9orf85	6.47805		FGFR1OP	12.5974
C9orf86	78.365		FGFR1OP2	19.4174
C9orf9	3.64421		FHIT	1.5235
C9orf93	0.973816		FHL1	32.4736
C9orf95	2.88011		FHL2	31.3849
C9orf96	0.0833335		FHL3	30.9706
C9orf98	0.190741		FHOD3	2.87907
CA11	3.02202		FIGNL1	22.5726
CA14	0.130228		FIP1L1	18.2569
CA2	7.29225		FKBP11	36.9961
CA3	0.102194		FKBP14	17.4925
CA5A	8.90358		FKBP1A	88.313
CA5B	1.52923		FKBP4	69.3472
CA5BP	12.2896		FKBP5	17.325
CA9	2.49248		FKTN	8.06299
CAB39L	1.44983		FLCN	7.82411
CABC1	16.1525		FLJ31306	24.373
CABIN1	14.3558		FLJ35024	0.0253562
CABLES1	12.8574		FLJ35776	12.1555
CABLES2	3.16		FLJ42709	7.64635
CABP4	1.65799		FLJ43663	3.38357
CABP7	1.01173		FLJ45340	13.5285
CABYR	3.5196		FLNB	93.6139
CACNA1C	0.0261438		FLRT2	4.83318
CACNA1G	1.71757		FLVCR1	8.26276
CACNA1H	0.0170266		FMN1	1.91308
CACNA2D2	0.0647577		FMN2	2.06845
CACNA2D3	10.3042		FMNL2	12.4632
CACNA2D4	0.0560812		FMR1	21.7374
CACNB1	7.46623		FNBP1	6.96624
CACNB3	9.09563		FNBP1L	17.4392
CACNG4	2.14681		FNBP4	48.4915
CACNG6	0.0990528		FNDC3A	34.5923
CACYBP	33.3733		FNDC3B	23.702
CAD	41.7815		FNIP1	8.25969
CADM2	0.0784113		FOS	15.2907
CADM4	1.36643		FOSL2	27.344
CADPS2	0.973917		FOXC1	9.2838
CALCOCO1	14.7149		FOXJ3	21.455
CALCOCO2	22.616		FOXK1	12.7376
CALCRL	0.0531149		FOXK2	24.8821
CALHM2	1.84661		FOXL1	7.70599
CALHM3	0.0868125		FOXN2	5.076
CALML4	6.48328		FOXN3	10.9449
CALML6	0.122693		FOXO1	1.07938
CAMK1	10.9909		FOXP1	12.2641
CAMK1D	17.0411		FOXP2	3.91763
CAMK2G	11.0059		FOXP4	13.7818
CAMK2N1	0.225169		FOXQ1	6.95329
CAMK2N2	0.902224		FRA10AC1	2.547
CAMK4	3.29309		FRAS1	12.313
CAMKK1	21.161		FRMD5	2.84093
CAMKV	0.115593		FRMD6	7.57903
CAMSAP1	18.8587		FRS2	5.44629
CAMTA2	9.52313		FRY	1.14043
CAND2	1.21506		FSCN1	175.466
CAP2	10.8501		FSD1L	1.75717
CAPG	47.7797		FSTL1	188.008
CAPN1	49.117		FSTL4	6.42113
CAPN10	8.66974		FTH1	2893.32
CAPN12	0.927406		FTO	14.8865
CAPN3	0.28842		FTSJ2	32.9089
CAPN5	0.44257		FTSJD1	5.23459
CAPN6	0.232687		FTSJD2	13.6712
CAPNS1	163.211		FUBP1	60.2178
CAPNS2	0.191631		FUBP3	45.9665
CAPS	0.626142		FUCA1	4.59102
CAPS2	0.143799		FUCA2	65.0504
CAPSL	0.151317		FURIN	50.118
CARD10	5.73865		FUS	80.178
CARD11	1.60047		FUT11	9.50759
CARD14	0.509403		FXN	4.18867
CARD16	0.444347		FXR1	15.7177
CARD6	17.2852		FXR2	21.1363
CARD9	0.139736		FYCO1	7.53656
CARHSP1	27.8243		FYTTD1	23.1215
CARM1	28.4399		FZD1	11.0271
CARNS1	0.0938235		FZD4	2.05454
CARS2	19.7778		FZD5	3.36453
CASC1	0.0509782		FZD6	13.526
CASC2	0.330829		FZD8	2.84501
CASKIN1	0.123419		G2E3	6.83354
CASKIN2	7.19248		G3BP1	89.7404
CASP1	1.35955		G3BP2	58.9687
CASP10	1.58836		GAB2	3.82302
CASP3	8.67236		GABARAPL1	49.134
CASP4	9.23532		GABARAPL2	56.9894
CASP6	7.44554		GABPA	7.83311
CASP7	13.8433		GABPB1	12.3689
CASP9	10.5583		GABRB3	0.106804
CAT	35.3364		GADD45A	19.2242
CATSPER1	0.277544		GADD45B	7.64434
CATSPER2	4.34879		GAK	16.8839
CATSPER2P1	0.722946		GALK2	7.31528
CATSPER3	0.583532		GALNT1	105.246
CATSPERB	0.0547529		GALNT2	167.766
CATSPERG	0.0436289		GALNT3	8.59939
CBARA1	26.5538		GALNT4	2.61454
CBLN2	4.55355		GALNT7	55.3315
CBLN3	2.59495		GAN	1.38422
CBR1	96.0973		GANAB	350.301
CBR3	6.02486		GAPVD1	25.2391
CBS	60.5086		GARS	82.98
CBWD1	17.0657		GART	63.9075
CBWD2	8.52387		GAS1	47.0193
CBWD3	14.5966		GATA2	13.2523
CBWD5	5.80836		GATA6	5.24263
CBWD6	9.61033		GATAD1	14.397
CBX1	52.6262		GATAD2A	20.6854
CBX2	17.1709		GATAD2B	15.1768
CBX4	20.6571		GATC	17.1966
CBX6	19.5091		GBAS	29.4571
CBX7	1.86328		GBE1	36.16
CBY1	10.7932		GBF1	32.4188
CBY3	0.593737		GBP1	20.4542
CC2D1A	11.9241		GCC2	8.58111
CC2D2A	9.97779		GCFC1	16.555
CCBE1	0.0385771		GCLC	18.4426
CCBL1	14.07		GCLM	32.403
CCBL2	10.7749		GCN1L1	46.5065
CCDC101	8.9026		GCNT1	6.32082
CCDC102A	3.89252		GDA	4.06125
CCDC102B	0.212537		GDAP2	5.03897
CCDC103	3.0972		GDF11	11.737
CCDC104	18.4017		GDI2	102.359
CCDC106	10.1723		GEMIN6	20.6907
CCDC107	23.5543		GEN1	9.23776
CCDC109B	14.3176		GFM1	27.6021
CCDC11	0.091322		GFM2	18.1546
CCDC110	0.162315		GFPT1	8.22747
CCDC111	4.86375		GGNBP2	31.7778
CCDC113	1.45622		GGPS1	10.9623
CCDC115	8.53671		GHITM	110.653
CCDC120	4.06614		GIGYF2	12.7308
CCDC121	1.23337		GIT2	9.67585
CCDC122	0.31633		GJA1	48.438
CCDC123	3.13622		GJC1	6.2721
CCDC124	54.5576		GLB1	32.4243
CCDC125	7.71274		GLCCI1	7.92219
CCDC127	38.5887		GLI3	5.83225
CCDC130	12.7431		GLIPR1	31.4238
CCDC134	12.0054		GLIPR2	22.378
CCDC136	0.336083		GLIS2	27.0321
CCDC137	20.7142		GLIS3	0.816033
CCDC138	7.46029		GLO1	89.1003
CCDC14	22.7507		GLOD4	34.1563
CCDC142	6.45284		GLRX3	34.3532
CCDC144A	0.292508		GLRX5	45.207
CCDC144B	0.565771		GLS	31.6946
CCDC144C	0.433669		GLT25D1	93.3051
CCDC146	0.176302		GLTP	11.618
CCDC147	0.217806		GLUD1	28.9227
CCDC149	0.190098		GLUL	46.3454
CCDC15	1.02744		GLYR1	38.3792
CCDC150	3.19735		GM2A	17.5159
CCDC151	0.185601		GMCL1	9.87918
CCDC152	6.75601		GMDS	8.50048
CCDC153	0.449083		GMFB	26.064
CCDC157	0.921013		GMPS	40.7854
CCDC158	0.0544437		GNA11	16.3788
CCDC159	0.974289		GNA12	24.3819
CCDC163P	3.32604		GNA13	18.309
CCDC17	0.262379		GNA15	0.0720047
CCDC18	7.41616		GNAI1	18.7445
CCDC19	0.464083		GNAI3	36.538
CCDC22	8.64381		GNAL	10.3406
CCDC23	8.70282		GNAQ	9.88808
CCDC24	1.63514		GNAS	810.215
CCDC28B	14.5763		GNAZ	6.47422
CCDC3	0.534264		GNB1	160.557
CCDC30	0.0602177		GNB2L1	1150.28
CCDC34	67.8026		GNB4	26.8196
CCDC39	1.03205		GNE	14.7794
CCDC40	0.584689		GNG11	156.71
CCDC42B	1.10938		GNG12	80.9336
CCDC45	14.9926		GNL3	90.808
CCDC46	0.744069		GNL3L	13.8767
CCDC51	22.3919		GNPDA1	32.38
CCDC52	3.45973		GNPDA2	10.9353
CCDC53	9.36382		GNPNAT1	26.0776
CCDC56	59.0235		GNPTAB	17.3947
CCDC57	6.82635		GNS	52.4693
CCDC58	10.0142		GOLGA3	16.5702
CCDC61	2.70394		GOLGA4	17.6064
CCDC62	0.0446706		GOLGA5	11.6466
CCDC64	0.299011		GOLGA7	31.0943
CCDC65	1.34417		GOLGB1	18.1551
CCDC66	8.04729		GOLIM4	49.0934
CCDC68	0.826204		GOLPH3	141.877
CCDC69	0.74325		GOLPH3L	11.6044
CCDC7	0.318622		GOLT1B	19.7266
CCDC71	16.8511		GOPC	27.0012
CCDC72	58.8543		GORASP2	42.0391
CCDC73	0.792607		GOSR1	13.0256
CCDC74A	4.35244		GPATCH1	4.7305
CCDC74B	3.87762		GPATCH2	4.94137
CCDC75	7.82326		GPATCH8	19.556
CCDC76	8.8398		GPBP1	19.9861
CCDC77	20.6841		GPBP1L1	25.7625
CCDC78	2.1		GPC5	17.5918
CCDC80	35.6085		GPD1L	15.6904
CCDC81	0.174244		GPD2	30.1247
CCDC84	7.39282		GPI	134.369
CCDC85A	0.369486		GPM6A	3.95274
CCDC85B	50.8284		GPN2	17.3175
CCDC86	42.9155		GPR107	35.992
CCDC87	0.24442		GPR125	14.8889
CCDC88B	1.62586		GPR126	5.40848
CCDC9	8.82083		GPR133	9.92234
CCDC90A	25.7384		GPR180	6.73871
CCDC90B	12.3381		GPRC5A	45.1485
CCDC92	8.61549		GPSM2	25.4258
CCDC94	10.7733		GPX8	25.577
CCDC96	0.507477		GRB10	23.1885
CCDC97	12.5136		GRB2	42.214
CCHCR1	10.0618		GREM1	28.0815
CCIN	0.360014		GRIK2	5.43643
CCL13	0.591578		GRINA	71.406
CCL27	0.376028		GRINL1A	15.3206
CCL28	1.03827		GRLF1	30.3004
CCL5	0.148605		GRPEL1	28.9259
CCL7	1.27437		GRPEL2	9.54647
CCL8	0.651814		GRSF1	21.9082
CCM2	21.1941		GSG2	8.92222
CCNA1	0.3244		GSK3B	12.7742
CCNB1IP1	27.3992		GSPT1	48.9812
CCNB3	0.0614963		GSR	51.2333
CCND3	60.7105		GSTCD	10.2289
CCNDBP1	12.2299		GTF2A1	11.3964
CCNE1	13.7551		GTF2A2	34.1291
CCNF	26.5329		GTF2B	10.3334
CCNI2	0.094078		GTF2E1	8.44704
CCNJL	4.49829		GTF2F2	19.6212
CCNK	24.9321		GTF2H3	16.3646
CCNO	6.9256		GTF3C4	35.3722
CCNT1	13.8003		GTPBP10	5.35262
CCNYL1	9.73268		GTPBP2	24.748
CCR10	1.42772		GTPBP4	49.8219
CCR6	0.0498091		GULP1	17.332
CCR7	0.129764		GUSBL1	5.01774
CCRL1	0.375372		GXYLT1	3.8041
CCS	12.4204		GXYLT2	8.11915
CCT3	315.763		H1F0	37.7275
CCT6B	0.100691		H1FX	130.08
CCT6P1	6.98249		H2AFV	105.792
CCT6P3	3.07325		H2AFX	49.0913
CCT7	200.208		H2AFY	149.165
CCZ1	43.2143		H2AFZ	411.836
CD101	0.681331		H3F3B	106.382
CD14	0.224502		HAS2	1.69766
CD151	96.3556		HAT1	64.0367
CD160	0.60755		HAUS2	17.8589
CD163L1	0.100876		HAUS3	4.87092
CD177	0.166617		HAUS6	17.8722
CD180	0.58205		HBS1L	14.8368
CD226	0.231047		HCCS	19.9187
CD24	136.972		HCFC1	36.8589
CD247	0.120773		HCFC2	3.00151
CD27	0.434599		HCG11	8.83749
CD274	0.182706		HDAC1	66.1167
CD276	48.3524		HDAC2	20.0229
CD2BP2	22.7975		HDAC4	4.39223
CD302	3.60731		HDAC8	12.6161
CD320	56.6684		HDDC2	21.7831
CD33	0.559721		HDGF	359.181
CD36	0.509592		HDGFRP3	19.2461
CD37	0.965522		HDHD2	12.6555
CD3EAP	5.84788		HDLBP	123.312
CD4	0.14278		HDX	1.04905
CD53	0.198558		HEATR1	22.9473
CD63	291.156		HEATR2	28.9792
CD68	4.17035		HECA	4.48864
CD70	33.319		HECTD1	21.0312
CD82	15.7063		HECTD2	14.6852
CD97	87.4592		HEG1	43.5885
CD99	114.111		HELLS	18.5597
CD99L2	14.0951		HELZ	6.25766
CDA	49.704		HERC1	12.1037
CDADC1	2.73957		HERC2	21.9237
CDAN1	5.00765		HERC3	8.02479
CDC14A	1.52364		HERC4	19.0799
CDC14C	0.361277		HERPUD1	33.0251
CDC16	30.1044		HERPUD2	6.90404
CDC20	76.1224		HES1	7.69767
CDC25B	55.723		HEXA	76.9755
CDC25C	11.1799		HEXIM1	28.1935
CDC26	7.5511		HGSNAT	14.3279
CDC34	25.4541		HIAT1	36.3943
CDC37	84.5366		HIATL1	30.1772
CDC37L1	15.4972		HIBADH	35.6256
CDC40	9.76808		HIC2	1.47261
CDC42BPB	27.1647		HIF1A	192.42
CDC42BPG	0.887854		HIGD2A	117.374
CDC42EP1	45.5651		HINT3	8.6548
CDC42EP2	13.0118		HIPK1	18.0407
CDC45	25.3937		HIPK2	8.28393
CDC5L	26.7949		HIST1H2BD	20.0722
CDCA3	40.2663		HIST2H2BE	12.8857
CDCA5	42.2149		HIVEP1	4.4019
CDH1	0.0695332		HK2	10.2235
CDH11	0.786152		HLCS	6.3532
CDH12	3.51144		HLTF	13.8694
CDH15	0.0572285		HMG20A	20.3592
CDH24	9.69248		HMGA2	0.3187
CDH3	0.146123		HMGB1	49.0655
CDH4	0.0419283		HMGB3	16.3846
CDH7	0.516248		HMGCR	40.6601
CDH8	0.0917049		HMGCS1	41.8886
CDHR3	0.0671841		HMGN1	126.678
CDIPT	49.5439		HMGN2	111.908
CDK10	23.0925		HMGN4	38.7871
CDK11A	21.3371		HMGN5	21.4214
CDK11B	33.462		HMGXB4	13.001
CDK16	52.9699		HMMR	21.0711
CDK18	10.3414		HMOX1	46.445
CDK19	7.49739		HN1	96.8285
CDK20	2.63427		HN1L	53.3009
CDK3	4.83206		HNMT	15.0486
CDK4	112.815		HNRNPA0	87.1203
CDK5	12.131		HNRNPA1	110.795
CDK5RAP1	21.327		HNRNPA2B1	450.189
CDK5RAP3	31.2702		HNRNPA3	44.6436
CDK7	11.9768		HNRNPAB	183.122
CDK8	6.73878		HNRNPC	117.602
CDKL1	2.8229		HNRNPD	170.706
CDKL2	0.088181		HNRNPF	137.005
CDKL3	1.04543		HNRNPH1	234.166
CDKN2AIP	12.1955		HNRNPH2	79.6928
CDKN2AIPNL	24.7552		HNRNPH3	78.9795
CDKN2D	4.9544		HNRNPK	153.908
CDKN3	44.3103		HNRNPL	104.947
CDNF	0.473405		HNRNPM	132.882
CDON	5.0189		HNRNPR	119.437
CDR2L	24.4729		HNRNPU	129.599
CDRT1	1.42192		HNRNPUL1	124.641
CDRT15	0.19932		HNRPDL	86.1297
CDRT15P	1.71155		HNRPLL	12.7249
CDRT4	2.65075		HOMER1	3.83152
CDS1	2.39655		HOOK3	5.64409
CDSN	0.325606		HOXA7	4.81115
CDT1	22.6936		HOXB3	3.36389
CDX2	0.441073		HOXC10	33.3227
CDYL2	2.93739		HOXC11	5.63981
CEACAM19	1.7824		HOXC9	4.72581
CEBPA	0.0860385		HP1BP3	97.2443
CEBPZ	30.7635		HPCAL1	61.8103
CECR5	18.5423		HPS5	7.89639
CECR6	0.0345863		HRSP12	9.43456
CEL	0.0641037		HS2ST1	20.8981
CELF2	0.752304		HS3ST3B1	2.97518
CELF3	0.0309397		HS6ST2	28.646
CELF4	0.550828		HS6ST3	5.82317
CELF5	0.0253563		HSBP1	65.9957
CELF6	0.102925		HSD17B11	18.1217
CELSR2	7.14556		HSD17B12	24.7451
CEMP1	10.9679		HSD17B4	44.5894
CEND1	0.188816		HSDL2	42.8085
CENPB	38.4963		HSF2	6.20854
CENPBD1	3.87079		HSP90AA1	319.704
CENPC1	4.14131		HSP90AB1	428.68
CENPH	35.251		HSP90B1	334.408
CENPI	11.1559		HSPA13	17.9717
CENPJ	6.46974		HSPA14	19.4361
CENPL	10.9059		HSPA5	273.415
CENPM	40.7121		HSPA8	554.315
CENPO	19.357		HSPA9	135.931
CENPT	15.8707		HSPB1	596.905
CENPW	77.331		HSPB11	30.3664
CEP110	6.67764		HSPC159	3.94583
CEP135	4.33961		HSPD1	319.997
CEP164	6.02982		HUWE1	60.2315
CEP170L	7.1142		IARS	97.6543
CEP250	7.71418		IARS2	66.0411
CEP290	2.36325		IBTK	13.0298
CEP63	5.7717		ICA1L	0.678338
CEP68	2.82875		ICK	2.81194
CEP70	8.81344		ICMT	68.272
CEP76	4.10158		ID1	114.513
CEP78	9.95689		ID3	207.33
CERCAM	25.5784		IDE	14.0875
CERK	30.7219		IDH1	62.0195
CERKL	1.1649		IDH3A	38.8606
CES1	0.224943		IDI1	58.4331
CES2	8.81786		IDS	18.9674
CES3	0.0745834		IER2	66.6214
CES8	0.977209		IER3IP1	33.1617
CETN4P	0.437089		IFFO2	6.73508
CETP	0.472357		IFI16	21.8856
CFB	2.01177		IFI44L	13.1185
CFD	9.40192		IFIH1	0.928012
CFH	49.3753		IFIT1	12.6273
CFHR1	4.27497		IFIT2	7.19985
CFHR2	0.202563		IFIT5	3.93533
CFHR3	0.122235		IFNAR1	14.6352
CFI	2.99289		IFNGR1	19.996
CFLAR	16.5508		IFNGR2	13.7746
CFLP1	0.167473		IFRD1	45.9152
CFP	0.156614		IFRD2	64.6106
CG030	0.822267		IFT57	4.42975
CGA	23.8579		IFT74	4.39808
CGB	0.00880392		IFT80	14.5619
CGB1	0.00360037		IFT88	2.73677
CGB2	0.00360037		IGF1R	25.2977
CGB5	0.0627968		IGF2BP1	23.7057
CGB7	0.0285013		IGF2BP3	28.0906
CGB8	0.206419		IGF2R	54.4688
CGN	0.583341		IGFBP3	10.7469
CGNL1	0.376845		IGFBP5	23.45
CGREF1	11.0036		IGSF3	21.6935
CGRRF1	4.11076		IKBIP	35.0091
CH25H	0.122727		IKBKAP	18.1835
CHAC1	1.369		IKZF2	1.12561
CHAD	0.103808		IL11	2.4386
CHADL	0.14223		IL13RA1	30.6176
CHAF1B	19.0798		IL15	14.3202
CHCHD1	34.941		IL1R1	11.0895
CHCHD10	35.3299		IL1RAP	6.93585
CHCHD5	14.0012		IL6ST	46.3953
CHCHD6	6.81663		IL8	0.354259
CHCHD7	15.0756		ILF3	141.789
CHD1L	18.093		IMMP1L	3.36305
CHD3	84.1789		IMMP2L	10.5767
CHD5	0.0332167		IMPA1	7.70965
CHDH	1.65512		IMPA2	63.6469
CHEK2	12.2626		IMPAD1	20.4463
CHERP	28.3967		INADL	3.57954
CHFR	4.34128		INCENP	38.2641
CHI3L1	0.342958		ING1	7.79585
CHID1	8.70331		INO80	14.3391
CHKB	12.6647		INO80C	16.0782
CHKB-CPT1B	10.5734		INO80D	3.30893
CHL1	0.332883		INPP4B	1.96912
CHML	19.9586		INPP5B	9.05404
CHMP2A	73.3739		INSIG1	61.8263
CHMP4A	18.951		INSIG2	9.06482
CHMP4B	47.5404		INSR	1.17502
CHMP4C	6.02926		INTS1	48.3622
CHMP6	3.86971		INTS10	36.79
CHN1	8.93664		INTS2	3.36603
CHN2	0.633272		INTS4	11.1493
CHODL	0.101405		INTS6	6.16385
CHP2	0.069592		INTS7	19.4801
CHPF	23.7328		IP6K2	57.3176
CHPF2	26.2803		IPMK	3.36065
CHPT1	21.6918		IPO11	17.7035
CHRD	0.0693086		IPO5	91.832
CHRDL1	0.609113		IPO7	81.1004
CHRDL2	0.241957		IPO8	28.0217
CHRFAM7A	0.127522		IPO9	36.1138
CHRM3	0.584013		IPPK	8.22323
CHRNA10	0.944784		IPW	5.45973
CHRNA3	0.447783		IQCB1	7.35651
CHRNA5	9.7967		IQCG	1.5527
CHRNA7	0.15127		IQGAP1	138.546
CHRNA9	1.51205		IRAK1BP1	1.70205
CHRNB1	1.24378		IREB2	28.1565
CHRNB2	0.020134		IRF2	5.67175
CHRNE	0.0362152		IRF2BP2	48.9467
CHST10	6.25118		IRF9	6.81749
CHST12	11.1606		IRGQ	3.85913
CHST13	0.322142		IRS1	5.11323
CHST2	0.701541		IRS2	8.15276
CHST5	0.132568		IRX5	5.88675
CHST6	0.115086		ISCA1	21.0448
CHST7	1.02382		ISOC1	26.6963
CHTF18	14.3766		ISY1	17.144
CHTF8	43.8746		ITCH	15.1574
CHUK	10.8175		ITGA1	13.5967
CIAO1	26.1974		ITGA6	43.9709
CIAPIN1	28.7718		ITGAV	113.868
CIB1	68.8105		ITGB8	9.62234
CIB2	0.860649		ITM2B	64.6492
CIC	31.4688		ITPK1	17.929
CIDEB	12.2949		ITPR1	18.4986
CIDECP	4.54371		ITPR3	44.1727
CIITA	0.141484		ITPRIP	32.2945
CILP2	0.0496192		ITPRIPL2	20.496
CINP	17.9099		ITSN2	4.11847
CIRH1A	44.1691		IVNS1ABP	41.6673
CISD1	23.4619		IWS1	25.165
CISD2	9.33949		JAG1	4.31218
CISD3	19.3543		JAK1	29.8148
CISH	1.32302		JARID2	7.95965
CITED1	0.316576		JAZF1	7.82207
CITED4	2.79123		JDP2	5.61793
CIZ1	61.8594		JHDM1D	0.517655
CKLF	55.2013		JKAMP	25.3683
CKMT1A	0.801617		JMJD1C	8.68117
CKMT1B	1.10552		JMY	4.45561
CKMT2	0.123774		JOSD1	27.6053
CKS1B	59.6798		JPH1	9.15626
[truncated: 8,269 more rows]

## Sheet: Suppl Table 2
Supplementary Table 2. Relation between HuR binding and expression of HuR target RNAs. Data related to Figure 1B.
RNA	Fraction of length covered by clusters (%)	Expression
AAGAB	2.656	28.7578
AAK1	1.286	3.32577
AARS	0.214	60.3328
AASDH	0.617	2.84811
AASDHPPT	1.663	14.131
AATF	0.115	33.0627
ABCA5	0.047	1.35615
ABCB10	1.57	7.70776
ABCC1	1.697	47.1495
ABCC3	0.856	68.8263
ABCC4	1.382	10.6031
ABCC5	1.614	13.2438
ABCD3	1.761	32.6126
ABCE1	4.034	24.5478
ABCG1	1.862	5.97474
ABHD10	3.272	10.9757
ABHD12	0.03	22.7443
ABHD13	1.644	4.63697
ABHD2	1.993	15.0372
ABHD3	1.334	14.8898
ABHD5	2.53	9.5071
ABI1	3.215	17.0995
ABI2	1.505	19.5017
ABL1	1.501	71.9257
ABL2	3.252	9.70981
ABLIM1	2.934	45.0593
ABP1	0.867	5.13458
ABR	0.031	17.6297
ABTB2	0.016	8.08853
ACACA	0.552	44.2564
ACACB	0.024	2.64991
ACADM	2.608	28.6411
ACAP2	1.961	10.1219
ACAT1	1.782	19.1422
ACBD3	3.355	17.4535
ACER3	1.413	6.90548
ACLY	3.433	218.878
ACN9	2.836	8.62405
ACO1	1.933	37.5737
ACOT11	0.046	1.5689
ACP1	2.817	68.6439
ACPL2	0.779	3.45377
ACRBP	0.281	0.138489
ACSF3	0.052	6.76569
ACSL3	3.296	62.2017
ACSL4	2.443	42.9344
ACTB	6.549	3718.27
ACTG1	3.346	1747.62
ACTL6A	3.649	49.4057
ACTN1	1.782	115.518
ACTR2	4.056	82.5214
ACTR3	3.735	115.682
ACTR3B	0.07	5.37222
ACVR1	1.85	11.2718
ACVR1B	1.489	5.90888
ACVR2B	0.611	2.48984
ADAM10	2.31	43.0759
ADAM12	0.488	21.7008
ADAM17	1.883	16.2942
ADAM9	3.026	112.312
ADAMTS1	1.053	7.42655
ADAMTS3	0.018	3.27235
ADAMTS6	0.053	7.86655
ADAMTS7	0.06	1.61059
ADAR	3.012	66.2815
ADARB1	0.732	16.341
ADAT2	0.937	4.79005
ADCY3	1.033	22.8589
ADCY7	0.115	11.4128
ADCY9	0.895	17.8785
ADD1	1.313	41.9381
ADD3	2.853	24.2336
ADIPOR1	3.51	56.7492
ADIPOR2	1.259	44.4299
ADK	3.527	28.2988
ADNP	4.257	61.4886
ADNP2	2.013	12.9927
ADO	3.336	13.0326
ADRA1B	0.106	1.27549
ADRA2A	0.741	31.1415
ADRBK1	1.544	21.7822
ADSS	2.892	30.4
AEBP2	4.955	18.1292
AEN	0.949	22.051
AFAP1	0.06	19.499
AFF1	2.492	14.7325
AFF3	0.005	1.42562
AFF4	2.549	24.8945
AFMID	1.94	15.3597
AGAP1	0.015	8.69643
AGFG1	1.948	17.1938
AGGF1	1.099	16.2527
AGPAT4	0.022	3.31927
AGPAT5	2.692	16.649
AGPS	3.587	27.5231
AGTPBP1	0.019	5.29625
AGXT2L1	1.098	0.919355
AHCTF1	1.122	14.7399
AHCYL1	2.379	75.7347
AHCYL2	1.712	7.86855
AHI1	0.869	10.7263
AHNAK	0.81	147.873
AHR	4.234	16.5367
AIDA	1.136	22.9741
AIMP1	3.101	21.6927
AK2	3.761	101.049
AK3	3.439	41.0823
AK4	1.751	10.8177
AKAP10	2.052	14.66
AKAP11	1.621	10.0235
AKAP12	0.403	29.3761
AKAP13	1.721	14.7448
AKAP2	2.744	25.7228
AKAP6	0.006	0.317085
AKAP8	1.073	14.0946
AKIRIN1	3.036	32.6288
AKIRIN2	3.747	24.1911
AKR1C3	2.249	301.534
AKT2	0.639	26.9603
AKT3	0.898	0.181183
ALCAM	1.758	41.3403
ALG10B	1.832	4.18918
ALG2	1.066	11.9694
ALG6	0.921	4.61542
ALG8	0.169	54.8269
ALG9	0.034	2.88594
ALKBH5	3.443	37.6683
ALMS1	0.252	5.08151
ALS2	2.435	5.87401
ALS2CR4	1.814	11.713
ALX1	2.033	3.47154
AMD1	4.857	53.6934
AMIGO2	2.636	27.4458
AMMECR1	3.115	17.7051
AMMECR1L	2.058	11.7264
AMN1	1.234	3.26446
AMOTL1	1.322	13.9316
AMOTL2	2.442	9.7068
ANAPC10	2.269	4.6667
ANAPC13	4.902	29.4213
ANAPC16	3.191	23.9311
ANAPC7	0.34	41.3776
ANGPT1	0.011	4.35981
ANK3	0.022	1.15711
ANKFY1	0.492	24.4093
ANKH	2.441	46.8438
ANKHD1	0.063	23.0781
ANKHD1-EIF4EBP3	0.059	14.8363
ANKIB1	1.366	23.0937
ANKRA2	0.235	3.06269
ANKRD1	1.645	0.882272
ANKRD10	4.003	21.1814
ANKRD11	0.965	28.1902
ANKRD13A	1.342	12.8059
ANKRD13C	2.944	10.2382
ANKRD17	1.427	26.9781
ANKRD26	0.049	4.34933
ANKRD28	1.444	14.9965
ANKRD32	3.516	36.8565
ANKRD33B	0.375	2.22565
ANKRD40	2.741	21.7704
ANKRD46	1.969	3.0095
ANKRD5	0.407	2.37644
ANKRD50	3.413	12.1203
ANKRD52	1.255	21.8381
ANKRD57	2.56	9.99072
ANLN	2.142	66.2332
ANO6	2.006	21.1111
ANP32A	4.309	69.6975
ANP32B	1.912	109.448
ANP32E	4.689	62.1068
ANTXR1	2.363	87.4946
ANXA1	3.406	185.611
ANXA2	2.182	334.487
ANXA4	1.675	14.6286
ANXA5	2.765	280.521
ANXA7	2.872	37.946
AP1AR	3.349	9.88765
AP1B1	0.055	33.7412
AP1G1	2.315	20.3889
AP1S2	2.462	8.49593
AP1S3	3.157	13.2341
AP2B1	1.314	92.1676
AP3B1	0.927	22.6812
AP3D1	0.63	31.6161
AP3M1	3.373	20.5013
AP3S1	1.875	41.1449
AP3S2	0.047	8.33062
AP4E1	1.3	9.13082
APBB2	1.076	7.51643
APC	0.36	10.477
API5	2.606	28.2923
APIP	4.102	12.7622
APLP2	2.969	97.3984
APOLD1	0.838	2.59411
APOOL	1.77	7.2423
APP	3.062	249.598
APPBP2	2.165	9.07089
APPL1	1.172	16.7507
APTX	2.253	31.5847
AQP3	2.259	88.8976
AQR	0.27	24.8894
ARAF	0.365	30.2949
ARAP2	0.415	1.43743
ARCN1	3.664	40.0443
ARF1	5.125	238.609
ARF3	2.863	91.9619
ARF4	5.511	171.242
ARF6	4.332	26.5049
ARFGEF1	1.022	8.24823
ARFGEF2	1.1	15.8377
ARFIP1	2.328	13.713
ARFRP1	1.794	11.6951
ARGLU1	4.914	73.4538
ARHGAP1	1.557	32.4508
ARHGAP11A	2.632	46.923
ARHGAP12	0.06	5.11124
ARHGAP17	1.533	49.0132
ARHGAP18	1.199	17.5451
ARHGAP19	0.45	3.5977
ARHGAP21	0.201	25.9751
ARHGAP29	1.083	8.4891
ARHGAP32	0.373	3.90155
ARHGAP5	3.854	15.7849
ARHGEF10	1.292	16.9442
ARHGEF11	0.877	7.6826
ARHGEF12	1.779	21.4367
ARHGEF2	2.527	16.1344
ARHGEF3	0.02	5.42081
ARID1A	1.691	21.5232
ARID1B	0.563	13.817
ARID2	0.92	10.8698
ARID4A	1.183	4.96191
ARID4B	0.073	10.9976
ARID5B	1.85	12.1289
ARIH1	1.958	22.3994
ARIH2	2.37	41.8792
ARL13B	2.851	5.47119
ARL15	1.891	8.5336
ARL2BP	1.162	22.1806
ARL4A	3.038	14.1415
ARL5A	3.88	17.8825
ARL5B	4.169	6.00995
ARL6IP1	4.92	184.623
ARL6IP5	2.534	82.1405
ARL6IP6	3.409	11.0731
ARL8B	2.535	37.7823
ARMC1	2.425	16.2269
ARMC10	2.42	17.1276
ARMCX3	2.29	27.7674
ARNT	1.682	18.7959
ARPC1A	1.826	68.2281
ARPC2	2.053	207.283
ARPC4	3.609	183.441
ARPC5	3.859	141.465
ARPP19	4.77	63.5671
ARRDC3	4.857	42.6087
ARRDC4	1.203	1.50089
ARSJ	2.938	6.91623
ARV1	1.653	16.1776
ASAH1	3.597	23.4207
ASAP1	2.373	18.4013
ASAP2	1.847	9.99871
ASB1	1.968	10.6376
ASB3	2.071	10.7888
ASB6	0.968	20.892
ASB7	0.736	7.85432
ASB8	1.226	12.1778
ASCC3	0.088	26.5626
ASF1A	2.716	18.5277
ASF1B	1.45	85.4103
ASH1L	0.991	15.6282
ASNSD1	2.831	34.0448
ASPH	8.541	217.205
ASPM	0.996	51.1739
ASXL1	1.77	38.5972
ASXL2	0.059	10.9099
ATAD1	3.409	23.4561
ATAD2	1.516	31.4968
ATAD2B	0.334	2.59211
ATAD5	0.546	7.60409
ATE1	0.024	8.08191
ATF1	3.495	20.2112
ATF2	1.85	11.6513
ATF3	0.371	3.64753
ATF6	0.083	27.5684
ATF7	3.45	15.7205
ATF7IP	0.099	13.9185
ATF7IP2	0.875	0.484351
ATG10	0.015	4.5262
ATG12	6.242	14.1018
ATG16L1	3.946	13.0673
ATG4D	1.535	6.91438
ATG5	1.627	12.8332
ATG7	0.057	9.02291
ATIC	0.251	107.185
ATL2	4.297	21.8166
ATM	0.31	9.99335
ATP11A	1.304	7.53761
ATP11B	0.536	6.53082
ATP11C	1.428	16.725
ATP13A3	3.246	27.4255
ATP1B1	4.834	139.839
ATP2A2	3.765	98.9639
ATP2B1	1.826	19.7379
ATP2C1	0.725	40.4651
ATP5B	2.296	440.923
ATP5G3	2.746	44.463
ATP5O	0.361	165.965
ATP6AP2	1.998	71.6233
ATP6V0A2	1.586	7.3948
ATP6V0E1	3.189	133.009
ATP6V1A	2.902	41.8401
ATP6V1B2	1.437	24.0245
ATP6V1E1	1.623	53.6791
ATP6V1G1	1.517	53.5826
ATP7A	0.65	5.32841
ATP9A	2.469	26.6722
ATPBD4	2.47	4.63524
ATRX	2.51	23.88
ATXN1	2.12	4.01047
ATXN10	0.262	94.0375
ATXN2	0.659	12.88
ATXN2L	2.794	62.9852
ATXN3	3.956	2.4266
ATXN7	4.058	7.88013
ATXN7L1	0.033	2.53483
ATXN7L3B	2.443	29.5424
AUH	0.049	4.82702
AUTS2	0.018	4.64038
AVL9	1.103	10.9486
AXL	0.84	57.8524
AZI2	1.357	18.7297
AZIN1	3.961	19.9498
B2M	5.057	1964.58
B3GALNT2	0.188	14.5679
B3GALTL	0.583	5.56873
B3GNT2	1.418	7.45309
B3GNT5	1.724	3.01073
B4GALT1	5.288	365.618
B4GALT5	3.185	37.5462
BACE1	0.65	11.9584
BACH1	2.012	6.56046
BAG1	3.033	93.0176
BAG2	3.413	38.3348
BAG5	3.563	16.0157
BARD1	0.199	10.2137
BASP1	6.082	605.844
BAT2L1	1.524	65.6967
BAT2L2	1.379	53.3571
BAX	2.628	43.2982
BAZ1A	1.178	16.4001
BAZ1B	1.59	56.723
BAZ2A	1.121	18.7246
BAZ2B	0.044	5.6218
BBS10	2.869	5.30703
BBS7	1.877	5.49224
BBX	4.026	17.8796
BCAP29	2.879	10.9715
BCAT1	2.108	7.45609
BCCIP	1.376	53.5129
BCKDHB	2.361	13.7436
BCL10	3.685	6.40844
BCL2L11	1.667	8.63212
BCL2L12	1.448	12.5246
BCL2L13	0.044	21.228
BCL7A	1.285	0.917013
BCL7B	2.505	29.0359
BCLAF1	5.28	43.792
BCOR	1.721	18.0735
BCORL1	0.449	3.34362
BECN1	2.913	35.1941
BEGAIN	0.084	41.4515
BEND3	0.491	3.43272
BET1	3.044	10.8253
BFAR	0.812	35.1081
BHLHE40	2.241	78.3617
BICD1	0.041	7.05124
BICD2	2.13	20.9033
BIN1	2.056	30.3637
BIRC5	2.74	66.1582
BIRC6	0.494	13.6517
BLOC1S2	2.952	17.2731
BLZF1	1.68	10.3779
BMF	0.829	20.9039
BMI1	2.275	16.7074
BMP2	2.968	17.2483
BMP6	1.252	32.76
BMPR1A	1.263	8.86881
BMPR1B	1.503	1.61784
BMPR2	2.81	9.51507
BMS1P4	0.1	3.91632
BMS1P5	0.296	1.01847
BNC2	1.212	3.40605
BNIP2	4.482	30.7715
BNIP3L	2.271	26.2169
BOD1	1.28	23.1229
BOD1L	1.225	19.6196
BRCA2	1.15	3.01202
BRD1	1.654	11.6158
BRD3	1.852	21.8884
BRD4	1.429	26.9241
BRD7	0.06	6.45551
BRD8	0.186	46.7587
BRD9	1.95	54.5985
BRIP1	0.524	9.56358
BRIX1	5.3	132.81
BRMS1L	1.698	7.45949
BRPF3	0.983	7.42036
BRWD1	3.228	9.40596
BRWD3	1.039	5.33838
BTAF1	0.133	19.2867
BTBD1	2.986	50.708
BTBD3	8.848	153.107
BTBD7	2.325	8.67475
BTD	1.69	12.5116
BTF3	3.603	314.748
BTF3L4	3.372	21.8682
BTG1	1.926	18.7116
BTG2	1.023	8.3036
BTG3	2.22	28.1557
BUB3	6.452	164.876
BVES	0.548	2.98816
BZRAP1	0.133	0.331347
BZW1	4.888	123.415
BZW2	4.816	90.4352
C10orf11	0.004	1.85315
C10orf114	1.49	2.73316
C10orf118	1.07	3.49299
C10orf119	1.681	26.248
C10orf137	0.17	12.1435
C10orf18	1.86	24.8908
C10orf46	2.451	16.2526
C10orf84	1.546	7.4048
C10orf88	1.459	4.64796
C11orf10	2.87	202.414
C11orf17	2.61	17.3967
C11orf24	1.279	29.7416
C11orf49	0.121	38.5325
C11orf54	2.431	12.2585
C11orf58	4.518	30.4478
C11orf59	1.642	58.217
C11orf73	3.338	20.6802
C11orf80	0.114	6.44697
C12orf11	2.237	30.2022
C12orf23	4.16	27.6107
C12orf24	1.506	14.5612
C12orf29	1.258	8.85603
C12orf32	2.219	21.589
C12orf4	2.36	7.89338
C12orf41	2.162	21.8898
C12orf48	1.05	15.0921
C12orf49	0.813	11.6597
C12orf75	3.269	22.4656
C13orf23	1.481	10.7032
C13orf27	1.852	15.1495
C14orf1	1.528	35.5118
C14orf101	0.728	3.72417
C14orf104	1.457	6.95887
C14orf106	1.062	17.118
C14orf118	0.417	6.06318
C14orf126	3.446	5.05126
C14orf142	2.27	16.4615
C14orf145	0.023	4.69771
C14orf147	4.504	64.3385
C14orf166	2.957	120.092
C14orf169	1.831	11.3788
C14orf43	2.28	9.94127
C15orf23	2.57	53.6058
C15orf29	1.624	6.323
C15orf40	0.406	17.2513
C15orf63	2.294	56.5674
C16orf52	2.745	5.59363
C16orf57	1.706	24.2709
C16orf62	1.366	22.4906
C16orf63	0.951	29.3067
C16orf72	5.954	14.7276
C16orf80	0.212	18.6646
C16orf87	3.446	7.38769
C17orf39	1.245	4.33722
C17orf48	0.376	3.98684
C17orf51	0.825	3.98552
C17orf61	2.508	48.4052
C17orf63	1.863	8.18621
C17orf71	1.357	13.2293
C17orf85	2.272	16.8426
C17orf91	1.43	10.5971
C18orf1	1.038	8.49828
C18orf19	1.838	6.83441
C18orf25	2.976	7.45261
C18orf45	0.822	4.01782
C18orf54	1.283	4.12032
C19orf2	1.248	25.7961
C19orf21	1.55	25.4624
C19orf55	1.233	6.13638
C1GALT1C1	1.925	18.3764
C1orf103	3.292	13.1162
C1orf107	0.811	5.49485
C1orf109	2.787	14.9099
C1orf112	1.093	9.26244
C1orf124	3.846	9.40818
C1orf128	3.133	37.1249
C1orf135	2.095	5.5197
C1orf144	4.666	71.4534
C1orf151	1.033	16.9329
C1orf163	2.565	25.4754
C1orf198	3.569	24.2767
C1orf21	0.302	2.85363
C1orf27	0.432	12.925
C1orf52	2.147	6.90834
C1orf55	1.433	6.65293
C1orf77	1.038	57.4556
C1orf83	1.228	5.47812
C1orf9	2.206	8.52889
C1orf96	2.593	5.43867
C1QBP	2.681	219.842
C20orf108	0.73	17.5249
C20orf11	2.321	22.7993
C20orf111	0.887	37.7354
C20orf117	1.046	9.46089
C20orf177	2.02	8.58952
C20orf20	1.373	21.882
C20orf94	0.049	0.917426
C21orf34	0.098	2.7636
C21orf45	2.324	12.2055
C21orf63	0.097	14.9294
C21orf91	2.694	5.31465
C22orf30	1.423	7.0889
C2CD2	0.874	6.21848
C2orf18	0.8	20.4408
C2orf27A	0.386	0.764052
C2orf3	0.162	3.70424
C2orf34	0.018	6.00765
C2orf44	1.47	5.63279
C2orf47	1.969	16.4216
C2orf67	0.168	5.81157
C2orf68	1.658	11.9919
C2orf69	3.273	8.45624
C3orf1	1.558	33.7599
C3orf10	1.521	136.756
C3orf21	2.611	15.6473
C3orf23	1.527	12.6625
C3orf31	0.184	8.31598
C3orf38	3.985	9.11404
C3orf58	4.329	15.9601
C3orf59	2.325	2.46853
C3orf63	1.163	23.0471
C4orf21	0.138	4.14706
C4orf27	0.256	12.4408
C4orf32	4.132	8.87902
C4orf34	2.6	6.97618
C4orf43	4.508	12.061
C4orf46	3.353	10.7139
C5orf13	4.352	31.17
C5orf15	5.456	40.5081
C5orf22	3.69	34.9276
C5orf23	2.921	59.8023
C5orf24	4.436	33.6862
C5orf28	3.316	15.0427
C5orf30	2.166	18.8335
C5orf33	4.291	21.6963
C5orf34	1.375	16.0908
C5orf36	2.724	3.99938
C5orf42	0.515	9.90962
C5orf43	5.673	25.9777
C5orf44	4.651	13.5777
C5orf51	4.802	28.3654
C6orf106	1.194	26.5602
C6orf108	3.255	43.7806
C6orf115	0.223	18.0214
C6orf145	1.27	10.2898
C6orf167	2.24	7.33173
C6orf176	3.882	99.6686
C6orf182	2.264	3.02259
C6orf211	1.111	13.2356
C6orf57	2.661	3.62683
C6orf62	3.307	50.2538
C6orf64	2.278	3.43518
C6orf72	2.638	22.9305
C7orf10	0.009	0.797533
C7orf11	3.327	29.9755
C7orf26	1.139	7.28738
C7orf42	2.877	40.1501
C7orf43	2.036	7.31026
C7orf44	0.213	44.5155
C7orf55	2.923	22.8232
C7orf64	1.296	9.49576
C7orf68	1.191	11.6352
C7orf70	1.704	9.11208
C8orf37	2.021	2.43075
C8orf4	4.595	40.1336
C8orf41	1.9	6.99927
C8orf83	1.672	5.36843
C9orf100	0.78	12.4049
C9orf102	0.219	2.31493
C9orf123	1.59	33.4969
C9orf150	2.915	8.20075
C9orf156	0.219	7.02251
C9orf25	1.214	7.40634
C9orf3	0.882	9.3255
C9orf41	2.09	8.83707
C9orf5	2.053	23.9528
C9orf64	2.04	15.4365
C9orf69	0.826	35.6307
C9orf72	1.847	4.49817
C9orf78	1.107	51.592
C9orf80	2.187	11.6636
C9orf82	5.747	18.0775
C9orf89	1.992	8.99752
C9orf91	1.304	5.98773
CA12	1.128	39.2985
CA13	2.364	2.94191
CAB39	2.225	23.6812
CACHD1	0.013	3.80958
CACNA1A	0.015	0.0464609
CACNA2D1	0.651	15.1702
CACNB2	0.02	0.619584
CACNB4	3.345	4.61412
CADM1	1.276	2.87559
CALD1	5.626	92.9217
CALM1	4.165	71.2544
CALM2	5.371	203.255
CALM3	3.014	116.372
CALR	2.973	640.65
CALU	6.507	194.326
CAMK2D	1.115	10.5742
CAMKK2	0.597	12.7603
CAMLG	2.888	20.6543
CAMSAP1L1	2.051	22.7307
CAMTA1	0.03	1.08848
CAND1	1.678	43.4282
CANT1	1.599	24.3723
CANX	7.429	289.415
CAP1	2.016	125.406
CAPN2	0.645	107.269
CAPN7	0.717	14.0284
CAPRIN1	3.462	135.203
CAPRIN2	0.814	5.7119
CAPZA1	3.804	109.871
CAPZA2	4.638	51.537
CAPZB	2.916	149.171
CARD8	0.638	4.51619
CARKD	0.547	19.4274
CARS	0.893	18.0572
CASC3	1.806	42.2958
CASC4	3.715	31.6891
CASC5	0.062	18.5712
CASD1	2.069	6.95257
CASK	1.463	6.8427
CASP2	0.909	21.3727
CASP8	3.979	23.8316
CASP8AP2	0.365	11.9199
CAST	5.126	188.843
CASZ1	0.021	0.791203
CAV1	7.181	96.4718
CAV2	2.952	24.0885
CBFA2T2	0.516	4.09456
CBFB	4.062	25.7998
CBL	1.043	5.6407
CBLB	0.146	13.0427
CBLL1	3.508	12.7217
CBR4	0.947	6.34732
CBX3	5.406	123.467
CBX5	6.016	64.9018
CBX8	1.277	6.43316
CC2D1B	0.4	9.75888
CCAR1	0.17	42.4194
CCDC109A	2.823	20.5767
CCDC112	1.032	5.38238
CCDC117	2.297	12.3877
CCDC12	0.047	22.4432
CCDC126	1.008	1.71886
CCDC132	0.089	10.4871
CCDC21	0.161	17.9122
CCDC25	1.344	16.5144
CCDC28A	0.178	5.76012
CCDC41	0.057	5.99134
CCDC43	2.558	31.8227
CCDC47	2.307	59.5644
CCDC50	2.532	14.1153
CCDC55	0.326	23.7485
CCDC59	2.777	10.8956
CCDC6	2.24	23.1193
CCDC82	2.003	14.5716
CCDC85C	0.871	12.127
CCDC88A	1.01	14.394
CCDC88C	0.451	3.08714
CCDC91	1.823	11.3435
CCDC93	0.613	7.95736
CCDC99	2.57	53.9508
CCL2	5.182	98.0195
CCNA2	2.343	58.0895
CCNB1	3.013	167.632
CCNB2	3.109	99.7577
CCNC	1.245	28.18
CCND1	3.394	40.1002
CCNE2	2.3	13.3414
CCNG1	2.79	67.7158
CCNG2	2.313	5.96007
CCNH	2.263	24.449
CCNI	2.27	79.7149
CCNJ	2.618	3.14241
CCNL1	2.251	19.0919
CCNL2	0.927	93.6996
CCNT2	1.515	15.5131
CCNY	3.573	15.1413
CCPG1	2.452	30.6502
CCRN4L	2.061	4.84677
CCT2	2.38	141.412
CCT4	0.22	117.272
CCT5	2.959	395.084
CCT6A	1.681	175.095
CCT8	1.18	109.148
CD109	1.406	29.6325
CD164	9.707	92.07
CD2AP	2.637	17.551
CD44	3.709	101.882
CD46	9.986	88.2329
CD47	2.875	14.3014
CD55	4.916	98.54
CD58	0.258	20.5705
CD59	5.493	154.135
CD74	0.335	2.96146
CD81	2.94	78.5937
CD83	1.821	24.0143
CD9	3.011	74.8107
CDC123	1.404	68.835
CDC14B	0.033	1.59923
CDC23	1.405	20.8355
CDC25A	1.828	11.6255
CDC27	3.016	23.2124
CDC42	3.586	81.9643
CDC42BPA	1.699	18.7277
CDC42EP3	3.246	15.5162
CDC42EP4	1.94	28.1012
CDC42SE1	3.041	47.9019
CDC42SE2	5.517	11.9971
CDC6	0.914	44.459
CDC7	2.209	18.9958
CDC73	3.321	13.9778
CDCA2	0.169	17.1744
CDCA4	2.99	23.5942
CDCA7	1.04	24.7702
CDCA7L	1.776	32.9587
CDCA8	2.212	32.2975
CDCP1	1.792	23.5635
CDH13	1.287	26.5278
CDH2	2.609	71.561
CDH6	0.024	5.37391
CDK1	4.919	73.8341
CDK12	2.955	19.5175
CDK13	1.741	13.2618
CDK14	1.573	14.0623
CDK17	3.367	5.94478
CDK2	3.793	76.9002
CDK2AP1	3.828	55.0705
CDK2AP2	1.763	28.3938
CDK5R1	0.627	1.08922
CDK5RAP2	0.038	38.2088
CDK6	6.084	15.5362
CDK9	3.098	30.1709
CDKAL1	1.509	5.31382
CDKL5	0.172	2.34351
CDKN1A	2.413	44.0971
CDKN1B	3.887	38.5406
CDKN1C	2.764	25.7541
CDKN2A	5.268	455.009
CDKN2B	9.434	44.3923
CDKN2BAS	0.171	4.16976
CDKN2C	8.059	122.643
CDR2	1.548	18.4711
CDS2	0.972	8.40372
CDV3	7.329	59.6257
CDYL	3.606	16.9801
CEBPB	3.35	51.269
CEBPD	3.019	29.773
CEBPG	2.472	9.89295
CECR7	0.824	1.09047
CELF1	4.517	47.9003
CELSR1	0.525	12.4161
CELSR3	0.313	12.3945
CENPA	3.214	21.3949
CENPE	0.448	13.5303
CENPF	1.24	83.4689
CENPK	2.082	28.9063
CENPN	1.596	19.7305
CENPP	0.029	2.97792
CENPQ	2.606	11.7506
CENPV	0.328	27.1509
CEP120	2.279	6.34601
CEP152	0.146	12.131
CEP170	3.88	17.934
CEP192	0.09	9.53056
CEP350	0.564	9.2957
CEP55	2.147	37.5378
CEP57	2.073	25.6391
CEP72	0.248	18.0036
CEP97	1.767	5.23788
CEPT1	3.991	18.1839
CETN2	2.368	32.1513
CETN3	0.53	9.47189
CFDP1	2.392	17.0485
CFL1	3.552	964.217
CFL2	6.745	37.3367
CGGBP1	6.079	28.6341
CHAC2	2.923	12.3483
CHAF1A	0.201	33.1221
CHCHD2	2.62	154.811
CHCHD3	0.12	48.3678
CHCHD4	2.603	19.7068
CHCHD8	2.021	82.4109
CHD1	1.653	14.7556
CHD2	1.779	18.3891
CHD4	1.201	89.9927
CHD6	0.319	8.20299
CHD7	0.463	7.50103
CHD8	0.49	22.0906
CHD9	0.65	11.3176
CHEK1	1.836	15.1575
CHIC1	2.04	3.18116
CHIC2	3.431	2.91503
CHKA	1.803	17.6128
CHM	1.034	10.7774
CHMP1A	1.706	24.7137
CHMP1B	4.392	33.2192
CHMP2B	3.684	18.2058
CHMP5	3.938	56.1285
CHMP7	2.084	14.6074
CHORDC1	2.818	16.8138
CHP	1.35	50.9538
CHRAC1	2.749	28.1765
CHST11	0.469	5.31853
CHST14	1.214	20.9414
CHST15	1.392	4.93378
CHST3	1.436	21.274
CHST8	0.041	1.37951
CHSY1	3.288	16.9632
CHSY3	0.091	11.6031
CHURC1	1.941	20.75
CIR1	1.983	9.49164
CIRBP	4.212	36.5902
CIT	1.121	12.1036
CITED2	5.655	25.774
CKAP2	3.31	32.9683
CKAP2L	2.366	15.9748
CKAP4	2.772	77.2404
CKAP5	1.209	47.3773
CKB	1.923	224.192
CKS2	3.617	179.956
CLASP1	0.427	13.0125
CLASP2	0.969	12.3473
CLCC1	2.122	13.5659
CLCN3	1.999	33.0086
CLCN6	0.788	10.3598
CLDN1	3.855	16.6901
CLDN12	5.574	18.0922
CLDND1	5.247	13.1019
CLIC4	5.395	129.856
CLINT1	3.796	50.5245
CLIP1	1.764	16.5395
CLIP4	2.921	12.0768
CLK1	5.538	30.5022
CLK2	0.398	14.6421
CLN5	0.837	13.1526
CLN8	0.775	2.58091
CLNS1A	0.312	70.2319
CLPTM1L	1.694	234.656
CLPX	0.191	26.1146
CLSPN	1.24	11.9679
CLTC	2.355	140.74
CLTCL1	0.41	2.54645
CLUAP1	1.797	7.35284
CLVS1	0.013	0.0391368
CMAS	1.551	21.5506
CMBL	0.737	40.5266
CMIP	2.371	19.0076
CMPK1	4.283	57.8822
CMTM1	2.008	4.71878
CMTM3	1.087	7.27757
CMTM4	0.961	6.32034
CMTM6	2.738	31.7321
CNBP	6.057	113.058
CNIH	2.555	56.654
CNN1	1.4	3.29279
CNN2	3.035	78.7229
CNN3	3.779	76.2481
CNNM3	1.724	11.2976
CNOT1	0.568	51.5659
CNOT10	0.136	21.8972
CNOT2	2.436	22.0694
CNOT4	4.796	8.93437
CNOT6	2.753	21.9217
CNOT6L	1.468	3.106
CNOT7	6.544	34.1685
CNOT8	3.748	32.1864
CNP	0.526	31.9014
CNPY2	2.096	79.9166
CNST	1.508	8.80206
CNTLN	1.132	9.66808
CNTN1	0.007	0.312338
CNTNAP3	0.599	4.79818
COBL	0.063	35.4316
COG2	1.096	15.5929
COG5	1.117	11.1617
COIL	2.273	14.314
COL12A1	0.691	90.5384
COL1A1	0.623	82.084
COL25A1	0.229	8.34178
COL3A1	2.091	184.201
COL4A1	1.082	58.2093
COL4A3BP	2.719	12.1389
COL4A4	0.896	24.9022
COL4A5	2.451	47.9714
COL4A6	0.403	21.6418
COL5A1	1.732	245.377
COMMD10	1.412	9.11713
COMMD2	2.663	16.8883
COPA	1.052	74.0702
COPG2	2.061	9.7685
COPS2	4.352	40.7743
COPS3	1.305	80.3912
COPS7B	2.615	24.4308
COPZ1	2.949	147.94
COQ10B	3.993	16.8652
CORO1C	3.499	52.1089
CORO2A	0.559	12.2384
COTL1	4.105	129.958
COX11	2.088	30.4136
COX16	3.17	22.9797
COX4I1	0.381	215.479
COX4NB	2.502	21.014
COX7A2L	3.797	59.1711
CP110	1.54	11.1425
CPD	1.576	27.7138
CPEB2	9.565	9.00111
CPEB3	1.913	1.19435
CPEB4	2.866	6.98913
CPNE1	3.824	84.2993
CPNE2	1.132	12.7716
CPNE3	2.632	16.7115
CPNE8	2.226	11.807
CPS1	3.436	222.83
CPSF2	1.518	30.7467
CPSF4	0.426	25.4642
CPSF6	3.445	22.1695
CPSF7	2.708	58.0376
CRADD	0.049	5.49708
CRCP	1.736	14.1909
CREB1	1.979	5.76834
CREB3L2	3.216	28.7612
CREB5	0.989	0.556323
CREBBP	1.984	17.3876
CREBL2	2.194	11.9008
CREBZF	3.872	36.087
CREG1	2.984	36.1753
CREM	0.349	13.0158
CRIM1	3.18	44.6769
CRK	3.898	38.6453
CRKL	2.758	20.6291
CRLF3	1.947	7.3294
CRTAP	1.915	54.2742
CRTC3	1.204	40.0423
CRY1	0.067	9.22062
CRYZL1	2.094	7.18561
CS	1.947	85.3909
CSDA	5.024	125.502
CSDE1	3.522	209.594
CSE1L	1.177	128.649
CSGALNACT1	1.302	5.89235
CSGALNACT2	1.485	6.58196
CSK	2.118	23.7953
CSNK1A1	6.673	67.5319
CSNK1E	2.464	49.0453
CSNK1G1	1.502	7.00632
CSNK1G3	7.792	16.6273
CSNK2A1	4.019	17.1223
CSNK2A2	0.956	16.1288
CSPP1	0.107	6.40365
CSRNP1	3.028	7.2515
CSRP1	2.179	226.031
CSTB	3.224	158.611
CSTF1	2.388	37.0164
CSTF2T	1.789	16.0471
CSTF3	3.856	58.0131
CTAGE5	0.184	4.8678
CTBP1	3.855	59.6282
CTBP2	1.075	26.7498
CTBS	2.313	3.30529
CTCF	1.977	25.2124
CTDSP1	2.2	43.0287
CTDSP2	1.33	44.0817
CTDSPL	1.325	14.8624
CTDSPL2	3.569	23.2577
CTGF	3.24	34.0606
CTNNA1	0.193	170.859
CTNNB1	3.994	270.775
CTNNBL1	0.02	19.2789
CTNND1	2.742	39.1109
CTSC	2.69	119.347
CTTN	2.165	100.117
CTTNBP2NL	1.208	9.19185
CUL1	0.935	27.0592
CUL2	1.147	18.6355
CUL3	0.139	17.7483
CUL4A	2.649	58.333
CUL4B	1.325	30.0954
CUL5	0.908	6.04879
CUL9	0.085	4.78487
CUX1	0.89	22.9645
CWC15	2.167	20.5111
CXADR	1.432	11.4408
CXCL2	1.996	1.84497
CXCR4	3.855	160.856
CXCR7	3.342	97.9953
CXorf38	0.79	6.31738
CYB5A	3.136	30.333
CYB5B	3.271	33.0006
CYBRD1	2.112	25.5615
CYC1	1.451	198.471
CYCS	1.826	42.4134
CYLD	1.132	5.78246
CYP1B1	4.579	19.5071
CYP51A1	2.532	42.2113
CYR61	2.579	54.7798
CYTH1	1.581	26.895
CYTSB	1.042	29.8075
DAAM1	1.453	6.26177
DAB1	0.009	5.53087
DAB2	1.679	49.6784
DAG1	8.257	75.3158
DAP	2.51	188.007
DAP3	2.229	61.6783
DARS	2.544	35.4902
DAZAP1	3.897	70.0748
DAZAP2	5.634	99.4478
DBF4	1.205	10.944
DBF4B	0.08	10.0293
DBN1	2.152	58.8125
DBNL	1.83	42.5723
DBT	0.972	4.74205
DCAF10	1.374	12.643
DCAF12	3.702	50.4497
DCAF13	2.049	21.1971
DCAF16	4.102	12.9228
DCAF17	1.069	4.52056
DCAF6	1.635	26.6363
DCBLD2	1.685	12.9459
DCHS2	0.344	0.423353
DCK	3.582	17.6533
DCLRE1A	0.662	5.14908
DCP1A	1.257	9.49248
DCP2	0.778	3.22144
DCTN4	2.945	25.7705
DCTN5	1.179	40.2924
DCTN6	2.369	28.9038
DCUN1D1	2.199	9.14696
DCUN1D2	2.19	11.4706
DCUN1D3	1.855	3.10362
DCUN1D4	4.932	17.4758
DCUN1D5	0.78	2.82332
DCXR	1.608	26.7524
DDAH1	5.194	14.1105
DDHD1	0.523	3.55991
DDI2	0.16	7.87107
DDIT4	3.666	222.96
DDX10	0.064	8.6491
DDX17	6.097	166.459
DDX18	2.294	32.3168
DDX21	3.851	83.6615
DDX31	0.129	11.5714
DDX3X	4.328	127.378
DDX42	0.204	61.2596
DDX46	0.95	43.896
DDX5	3.269	160.977
DDX52	1.376	15.2133
DDX6	3.944	17.9664
DDX60	0.609	2.97984
DEDD	0.335	17.0909
DEGS1	1.7	62.9475
DEK	3.624	102.925
DEM1	1.626	9.5234
DENND1A	0.058	22.5495
DENND1B	0.028	1.45081
DENND4A	0.176	6.97745
DENND5A	2.377	29.5001
DENND5B	1.554	12.4161
DENR	1.581	19.974
DEPDC1	4.332	22.0076
DERA	0.037	17.3749
DERL1	2.97	23.7346
DERL2	2.786	36.5283
DFNB31	0.038	10.6945
DGCR2	0.859	21.5722
DGKD	0.042	50.8148
DGKE	0.946	4.18183
DGKH	0.053	2.71815
DHCR24	0.663	163.374
DHFR	0.986	49.8899
DHX15	2.329	89.5541
DHX29	0.149	13.7251
DHX30	0.211	44.9867
DHX33	2.191	23.1235
DHX35	0.991	8.04022
DHX36	1.148	24.884
DHX9	1.854	89.2846
DIABLO	2.443	14.0619
DIAPH2	0.037	5.11263
DIAPH3	2.319	22.0291
DICER1	2.402	7.80258
DIDO1	3.149	32.446
DIP2A	0.44	12.6483
DIP2B	0.553	11.2094
DIRC2	1.117	7.63673
DIS3	1.137	14.756
DISP1	1.47	6.43867
DKC1	1.943	82.4335
DLAT	1.672	16.528
DLEU1	2.109	18.2977
DLEU2	0.616	0.933384
DLG1	2.454	17.9046
DLG3	2.012	10.0934
DLG5	0.631	17.9072
DLX2	4.756	12.9582
DMBT1	0.377	1.41175
DMD	2.893	8.47068
DMRTA1	1.645	4.79209
DMTF1	0.486	21.5983
DMXL1	0.093	8.80045
DMXL2	0.339	8.28893
DNAH11	0.009	0.0479981
DNAJA1	2.273	323.754
DNAJA2	2.162	21.4394
DNAJB11	2.523	50.6959
DNAJB14	1.035	7.85155
DNAJB4	3.968	22.6238
DNAJB6	3.753	21.3017
DNAJB9	4.591	5.40639
DNAJC1	0.047	15.1896
DNAJC10	1.819	44.5403
DNAJC13	0.552	17.513
DNAJC14	0.856	18.9454
DNAJC15	2.431	9.89818
DNAJC16	1.592	6.9071
DNAJC21	2.436	29.2519
DNAJC24	0.848	10.6596
DNAJC25	2.955	6.60886
DNAJC3	4.027	17.7104
DNAJC30	1.971	7.65802
DNAJC5	0.898	31.3105
DNAJC6	0.701	2.37441
DNAJC8	1.804	51.1065
DNAJC9	1.49	41.3831
DNAL1	0.776	3.13147
DNM1L	0.902	31.2383
DNM1P35	0.334	0.155649
DNM3	0.009	2.64685
DNMBP	1.107	14.0905
DNMT3A	2.002	11.4453
DOCK1	0.671	15.8977
DOCK10	0.033	5.05185
DOCK2	0.007	0.919103
DOCK4	0.024	3.08194
DOCK5	0.103	17.6188
DOCK7	0.513	7.10027
DOCK9	0.026	8.54964
DOK4	1.316	10.6374
DOLPP1	3.923	16.4989
DOT1L	0.503	15.1452
DPF2	1.715	24.1995
DPM1	3.339	42.4527
DPP8	1.175	13.0779
DPY19L1	2.492	39.4033
DPY19L3	1.511	10.0204
DPY19L4	1.633	9.06927
DPY30	3.538	33.3319
DPYD	0.633	14.8366
DPYSL2	2.205	32.2002
DR1	4.754	42.3203
DRAM1	2.066	19.9028
DRAM2	2.672	16.2119
DSC2	1.558	4.81318
DSC3	0.432	4.64568
DSCC1	1.66	13.4626
DSCR3	1.29	16.5944
DSE	0.825	22.0074
DSEL	0.978	7.02072
DSG2	2.391	48.2297
DSN1	2.44	34.9504
DST	0.28	31.3571
DSTN	3.144	343.13
DSTYK	1.177	6.05956
DTD1	0.024	13.1825
DTL	1.398	36.3946
DTWD1	3.717	11.5081
DTWD2	2.021	2.63613
DTX3L	1.404	6.57403
DULLARD	2.535	67.7001
DUSP1	3.791	28.9318
DUSP10	2.516	2.78081
DUSP11	2.479	8.76676
DUSP12	3.649	24.4494
DUSP14	2.867	42.7054
DUSP16	0.53	5.53151
DUSP3	1.776	21.1953
DUSP4	1.584	4.56854
DUSP5	1.555	2.28819
DUSP7	3.01	12.8069
DUT	7.696	90.7473
DYM	0.007	9.92111
DYNC1I2	0.944	13.3418
DYNC1LI2	1.939	39.7636
DYNLL1	4.166	266.47
DYNLL2	3.457	35.1191
DYNLT3	1.89	28.2683
DYRK1A	3.318	15.8917
DYRK2	2.809	6.36462
E2F3	2.289	17.9826
E2F7	3.221	22.8655
EAF1	3.179	13.3011
EAPP	2.647	21.8434
EBF1	2.634	8.35135
ECD	2.299	17.4699
ECE1	2.612	89.9884
ECHDC1	8.424	31.7952
ECT2	2.58	49.0376
EDC3	0.122	21.2922
EDEM1	2.485	16.7573
EDEM3	2.611	12.6151
EDIL3	4.554	128.709
EEA1	1.703	4.57235
EEF1A1	0.751	537.431
EEF1B2	2.126	81.8304
EEF2	2.048	834.615
EFEMP1	1.256	48.0807
EFHD2	1.577	16.1509
EFNA5	2.993	12.9335
EFR3A	2.28	20.1885
EGFL7	0.71	1.2082
EGFR	1.245	20.3063
EGLN1	2.427	8.67425
EHD4	1.411	13.3883
EHMT1	1.135	24.4328
EI24	2.398	43.4318
EID1	2.889	137.975
EIF1	3.811	199.038
EIF1AX	3.762	30.6041
EIF1B	4.655	29.8135
EIF2A	1.605	27.9373
EIF2AK1	1.579	65.5586
EIF2AK2	2.53	8.82294
EIF2B1	1.918	54.6692
EIF2C1	0.806	11.1932
EIF2C2	2.86	16.959
EIF2C3	1.325	6.0857
EIF2C4	0.527	3.01668
EIF2S1	3.905	42.1664
EIF2S2	0.404	34.3005
EIF2S3	4.57	82.8383
EIF3A	0.284	84.135
EIF3E	1.052	137.838
EIF3H	0.213	142.932
EIF3J	3.625	75.9071
EIF3M	2.658	153.165
EIF4A1	2.124	239.615
EIF4A2	0.978	92.6036
EIF4A3	2.554	77.3821
EIF4B	3.26	132.556
EIF4E	3.788	8.92504
EIF4E2	0.192	51.6037
EIF4EBP2	1.917	20.1958
EIF4ENIF1	0.15	7.46329
EIF4G2	3.51	322.982
EIF4G3	0.6	36.0542
EIF4H	3.079	176.301
EIF5	3.149	47.8486
EIF5A	4.687	495.287
EIF5A2	0.641	1.18365
ELAC2	0.129	35.8198
ELAVL1	3.019	21.9863
ELF1	3.192	10.5437
ELF2	1.527	14.7591
ELK1	3.131	26.1102
ELK4	2.671	6.68561
ELL	0.74	4.40561
ELL2	4.082	23.9045
ELMO1	0.009	0.348627
ELOVL5	3.526	82.2906
ELOVL6	0.04	17.0953
ELP2	0.189	27.7751
ELP4	1.478	13.8638
EMB	0.55	9.17026
EML2	1.399	4.98403
EML4	0.682	22.4373
EMP1	2.813	18.1938
ENAH	3.804	19.2553
ENC1	0.944	4.65391
ENDOD1	1.016	8.60177
ENOPH1	3.215	26.2429
ENOSF1	0.087	25.4166
ENOX2	0.712	3.72345
ENPP1	0.034	1.6434
ENSA	4.764	119.703
ENTPD4	2.492	9.96799
ENTPD7	1.17	3.64443
EP300	0.915	24.8571
EPAS1	2.313	16.7943
EPB41	1.727	19.7107
EPB41L1	1.083	19.789
EPB41L4A	1.252	20.4934
EPC2	2.017	9.00273
EPHA3	1.163	4.5165
EPHA5	0.859	4.8909
EPHA6	0.008	1.33871
EPHA7	1.377	14.5736
EPHB4	1.331	25.162
EPM2AIP1	2.177	14.4964
EPN2	0.563	13.8098
EPPK1	0.59	29.1488
EPRS	1.261	75.503
EPS15	2.686	10.569
EPS8	0.708	14.0197
EPT1	3.058	18.264
ERBB2IP	3.539	26.3119
ERBB4	0.497	0.724308
ERC1	0.043	14.8829
ERC2	0.006	0.11441
ERCC1	1.601	20.4003
ERCC4	1.117	4.97266
ERCC5	0.885	21.1772
ERCC6	0.103	3.6773
EREG	2.327	1.80488
ERF	1.635	51.3314
ERGIC1	2.098	139.568
ERGIC2	0.289	42.1043
ERH	4.632	153.675
ERI1	1.451	11.6314
ERI2	2.463	7.08613
ERLEC1	1.111	15.7583
ERLIN2	1.777	14.7187
ERO1L	0.836	19.4555
ERP29	1.877	83.1841
ERP44	0.583	8.99452
ERRFI1	2.842	13.3894
ESD	0.646	50.0834
ESF1	0.109	7.67823
ESYT2	1.033	30.7489
ETAA1	1.202	20.5984
ETF1	2.151	86.5692
ETNK1	5.031	11.2174
ETS1	1.609	5.95305
ETS2	5.156	92.1205
ETV5	1.227	4.37309
ETV6	1.563	6.37038
EVI5	1.188	3.39422
EWSR1	4.715	62.5016
EXOC1	0.292	12.7701
EXOC2	0.685	7.82176
EXOC4	0.815	34.7534
EXOC5	2.236	9.40949
EXOC8	3.375	8.033
EXOSC3	3.576	32.8806
EXOSC7	3.698	34.3432
EXOSC8	0.463	22.6215
EXOSC9	1.374	32.7123
EXT1	0.849	18.7259
EXTL2	0.183	23.2134
EYA3	0.982	6.49027
EYA4	1.763	24.9777
EZH2	1.319	20.9081
EZR	2.876	112.741
F3	4.893	11.2205
FADS1	2.803	221.337
FAF1	0.066	30.7078
FAF2	3.004	38.8805
FAHD1	2.03	24.5862
FAM101B	1.2	4.12229
FAM102A	1.098	17.4318
FAM102B	3.371	34.0866
FAM104A	2.942	21.0781
FAM105A	1.852	14.3822
FAM105B	3.009	22.9847
FAM107B	3.412	59.5158
FAM108B1	2.386	8.87163
FAM108C1	1.128	7.91454
FAM111A	1.412	11.1046
FAM114A1	3.377	13.2038
FAM114A2	2.03	6.18221
FAM116A	2.064	7.59417
FAM117B	2.03	5.69568
FAM120A	1.591	78.6062
FAM120AOS	1.009	11.1984
FAM120B	0.091	11.6239
FAM122A	1.623	6.19939
FAM122B	0.9	19.9564
FAM126A	2.082	10.8761
FAM126B	1.561	4.52366
FAM127B	4.08	57.1691
FAM127C	2.373	23.1363
FAM129A	1.356	3.61924
FAM129B	0.734	131.566
FAM133A	1.776	3.48285
FAM134A	1.439	26.6585
FAM134B	2.337	6.21592
FAM134C	1.177	18.7806
FAM135A	0.699	3.61425
FAM13B	0.158	12.7922
FAM13C	1.081	10.4804
FAM160A1	0.605	3.46212
FAM160B1	0.88	8.73994
FAM161A	1.114	4.6814
FAM164A	0.78	3.66065
FAM168B	3.37	40.4397
FAM169A	0.606	1.08245
FAM171B	1.25	5.06225
FAM172A	3.513	12.8454
FAM173B	2.903	35.1378
FAM175A	0.743	3.6472
FAM175B	3.124	11.4332
FAM177A1	1.991	15.5984
FAM185A	0.131	3.83114
FAM188A	1.765	8.1598
FAM189B	0.823	30.6356
FAM190A	0.002	0.679256
FAM190B	1.484	4.86043
FAM192A	1.79	20.4483
FAM193B	1.319	9.71016
FAM195A	0.433	14.8454
FAM199X	3.437	19.3715
FAM19A2	2.587	3.3622
FAM20B	2.723	21.9767
FAM35A	0.103	20.5441
FAM36A	1.597	6.39864
FAM3C	2.434	9.07835
FAM40B	0.593	4.71887
FAM46A	6.053	44.0546
FAM48A	0.31	8.15233
FAM49B	3.899	29.7176
FAM53C	1.621	20.9083
FAM54A	1.843	5.56127
FAM55C	1.115	9.21141
FAM60A	4.688	24.3061
FAM69A	1.025	11.0368
FAM73A	1.283	5.9532
FAM76A	0.895	3.40713
FAM76B	2.942	8.09622
FAM82B	1.25	11.098
FAM83D	1.512	46.5495
FAM83H	0.934	55.377
FAM91A1	2.864	9.61264
FAM96A	5.203	63.6535
FANCD2	0.113	27.0642
FANCL	0.243	15.2546
FAR1	2.987	23.3625
FAR2	1.035	5.291
FARP1	0.696	29.412
FARP2	0.051	3.60643
FARS2	0.024	6.93393
FARSB	0.19	39.6943
FAS	2.623	9.71539
FASTKD1	0.209	8.46489
FASTKD2	0.629	10.6082
FASTKD3	0.741	23.7881
FAT1	1.058	38.9813
FBLN1	1.498	269.9
FBLN5	1.243	95.2071
FBN1	1.057	86.2702
FBN2	0.28	30.2911
FBRSL1	0.769	10.0645
FBXL13	0.016	1.00582
FBXL14	0.67	5.27982
FBXL17	0.615	5.8338
FBXL20	0.933	3.30178
FBXL3	2.81	22.3726
FBXL4	0.862	5.51379
FBXL5	2.476	11.3676
FBXO11	1.3	15.704
FBXO21	3.751	17.9087
FBXO22	3.333	21.36
FBXO25	2.659	3.83176
FBXO28	4.237	13.8787
FBXO30	3.895	11.375
FBXO32	1.611	22.9706
FBXO33	1.658	9.24051
FBXO38	0.233	15.2714
FBXO4	1.453	14.4991
FBXO42	0.065	10.6414
FBXO45	2.722	8.61255
FBXO46	1.754	12.901
FBXO5	6.788	19.8113
FBXO7	2.085	43.8486
FBXO8	2.526	6.95864
FBXW11	1.845	20.0888
FBXW2	1.806	18.2167
FBXW7	2.91	4.55102
FBXW8	0.053	5.80928
FCHO2	0.592	5.77485
FCHSD2	1.356	6.05536
FECH	2.151	7.83116
FEM1A	2.301	11.8093
FEM1B	0.516	24.1766
FEM1C	3.254	5.94994
FER	0.029	5.81424
FERMT1	1.048	11.8696
FERMT2	3.088	59.8878
FGD4	0.723	1.48548
FGF12	2.012	9.02627
FGF2	2.049	17.4745
FGFR1OP	2.428	12.5974
FGFR1OP2	5.546	19.4174
FHIT	0.007	1.5235
FHL1	2.971	32.4736
FHL2	3.597	31.3849
FHL3	1.638	30.9706
FHOD3	0.006	2.87907
FIGNL1	2.456	22.5726
FIP1L1	0.144	18.2569
FKBP11	0.923	36.9961
FKBP14	2.458	17.4925
FKBP1A	2.662	88.313
FKBP4	1.122	69.3472
FKBP5	1.313	17.325
FKTN	2.12	8.06299
FLCN	1.466	7.82411
FLJ31306	0.407	24.373
FLJ35024	0.03	0.0253562
FLJ35776	2.795	12.1555
FLJ42709	0.806	7.64635
FLJ43663	1.39	3.38357
FLJ45340	0.573	13.5285
FLNB	0.435	93.6139
FLRT2	1.242	4.83318
FLVCR1	1.798	8.26276
FMN1	0.009	1.91308
FMN2	1.281	2.06845
FMNL2	1.102	12.4632
FMR1	3.585	21.7374
FNBP1	0.107	6.96624
FNBP1L	2.215	17.4392
FNBP4	0.541	48.4915
FNDC3A	4.538	34.5923
FNDC3B	6.433	23.702
FNIP1	3.552	8.25969
FOS	1.509	15.2907
FOSL2	2.047	27.344
FOXC1	3.165	9.2838
FOXJ3	2.471	21.455
FOXK1	2.113	12.7376
FOXK2	0.702	24.8821
FOXL1	2.222	7.70599
FOXN2	4.346	5.076
FOXN3	1.322	10.9449
FOXO1	0.981	1.07938
FOXP1	3.381	12.2641
FOXP2	0.062	3.91763
FOXP4	0.646	13.7818
FOXQ1	2.361	6.95329
FRA10AC1	0.156	2.547
FRAS1	0.005	12.313
FRMD5	0.051	2.84093
FRMD6	2.237	7.57903
FRS2	3.673	5.44629
FRY	0.012	1.14043
FSCN1	2.917	175.466
FSD1L	1.888	1.75717
FSTL1	1.407	188.008
FSTL4	0.03	6.42113
FTH1	4.931	2893.32
FTO	0.581	14.8865
FTSJ2	0.561	32.9089
FTSJD1	0.975	5.23459
FTSJD2	0.747	13.6712
FUBP1	3.645	60.2178
FUBP3	4.005	45.9665
FUCA1	0.124	4.59102
FUCA2	1.712	65.0504
FURIN	1.326	50.118
FUS	1.28	80.178
FUT11	2.04	9.50759
FXN	0.759	4.18867
FXR1	1.166	15.7177
FXR2	0.232	21.1363
FYCO1	0.829	7.53656
FYTTD1	2.518	23.1215
FZD1	1.856	11.0271
FZD4	1.087	2.05454
FZD5	1.3	3.36453
FZD6	4.588	13.526
FZD8	1.025	2.84501
G2E3	2.354	6.83354
G3BP1	6.848	89.7404
G3BP2	5.522	58.9687
GAB2	0.022	3.82302
GABARAPL1	2.056	49.134
GABARAPL2	2.482	56.9894
GABPA	2.855	7.83311
GABPB1	3.856	12.3689
GABRB3	0.028	0.106804
GADD45A	2.008	19.2242
GADD45B	2.422	7.64434
GAK	0.049	16.8839
GALK2	0.83	7.31528
GALNT1	3.506	105.246
GALNT2	2.599	167.766
GALNT3	1.456	8.59939
GALNT4	1.878	2.61454
GALNT7	2.257	55.3315
GAN	1.886	1.38422
GANAB	2.816	350.301
GAPVD1	2.357	25.2391
GARS	2.008	82.98
GART	3.856	63.9075
GAS1	3.157	47.0193
GATA2	2.597	13.2523
GATA6	3.163	5.24263
GATAD1	1.302	14.397
GATAD2A	3.235	20.6854
GATAD2B	3.051	15.1768
GATC	1.005	17.1966
GBAS	1.243	29.4571
GBE1	0.975	36.16
GBF1	0.488	32.4188
GBP1	1.487	20.4542
GCC2	0.534	8.58111
GCFC1	0.32	16.555
GCLC	1.894	18.4426
GCLM	4.382	32.403
GCN1L1	0.171	46.5065
GCNT1	0.641	6.32082
GDA	1.632	4.06125
GDAP2	0.794	5.03897
GDF11	1.151	11.737
GDI2	1.871	102.359
GEMIN6	0.955	20.6907
GEN1	1.039	9.23776
GFM1	2.46	27.6021
GFM2	1.2	18.1546
GFPT1	2.857	8.22747
GGNBP2	1.5	31.7778
GGPS1	1.681	10.9623
GHITM	3.393	110.653
GIGYF2	0.445	12.7308
GIT2	1.76	9.67585
GJA1	2.976	48.438
GJC1	1.948	6.2721
GLB1	0.421	32.4243
GLCCI1	0.619	7.92219
GLI3	1.499	5.83225
GLIPR1	3.061	31.4238
GLIPR2	1.805	22.378
GLIS2	0.623	27.0321
GLIS3	0.015	0.816033
GLO1	3.156	89.1003
GLOD4	1.938	34.1563
GLRX3	0.064	34.3532
GLRX5	3.656	45.207
GLS	2.624	31.6946
GLT25D1	0.785	93.3051
GLTP	2.122	11.618
GLUD1	3.169	28.9227
GLUL	2.431	46.3454
GLYR1	1.209	38.3792
GM2A	1.503	17.5159
GMCL1	1.338	9.87918
GMDS	1.352	8.50048
GMFB	3.498	26.064
GMPS	0.099	40.7854
GNA11	2.966	16.3788
GNA12	1.663	24.3819
GNA13	3.725	18.309
GNA15	0.114	0.0720047
GNAI1	2.855	18.7445
GNAI3	3.059	36.538
GNAL	0.688	10.3406
GNAQ	3.089	9.88808
GNAS	0.645	810.215
GNAZ	1.246	6.47422
GNB1	3.626	160.557
GNB2L1	1.064	1150.28
GNB4	3.041	26.8196
GNE	1.347	14.7794
GNG11	0.83	156.71
GNG12	5.082	80.9336
GNL3	2.763	90.808
GNL3L	1.023	13.8767
GNPDA1	0.903	32.38
GNPDA2	2.961	10.9353
GNPNAT1	3.548	26.0776
GNPTAB	1.358	17.3947
GNS	1.01	52.4693
GOLGA3	1.448	16.5702
GOLGA4	0.88	17.6064
GOLGA5	0.066	11.6466
GOLGA7	3.469	31.0943
GOLGB1	0.126	18.1551
GOLIM4	1.559	49.0934
GOLPH3	5.736	141.877
GOLPH3L	2.64	11.6044
GOLT1B	4.527	19.7266
GOPC	2.07	27.0012
GORASP2	1.845	42.0391
GOSR1	3.387	13.0256
GPATCH1	0.853	4.7305
GPATCH2	1.13	4.94137
GPATCH8	0.957	19.556
GPBP1	2.492	19.9861
GPBP1L1	3.181	25.7625
GPC5	0.11	17.5918
GPD1L	1.663	15.6904
GPD2	2.414	30.1247
GPI	1.433	134.369
GPM6A	1.524	3.95274
GPN2	0.385	17.3175
GPR107	0.495	35.992
GPR125	0.915	14.8889
GPR126	0.997	5.40848
GPR133	0.038	9.92234
GPR180	2.216	6.73871
GPRC5A	2.055	45.1485
GPSM2	0.1	25.4258
GPX8	2.767	25.577
GRB10	0.039	23.1885
GRB2	3.066	42.214
GREM1	2.701	28.0815
GRIK2	0.073	5.43643
GRINA	1.164	71.406
GRINL1A	5.364	15.3206
GRLF1	0.491	30.3004
GRPEL1	3.043	28.9259
GRPEL2	4.229	9.54647
GRSF1	1.702	21.9082
GSG2	1.216	8.92222
GSK3B	3.234	12.7742
GSPT1	3.797	48.9812
GSR	1.851	51.2333
GSTCD	2.233	10.2289
GTF2A1	1.498	11.3964
GTF2A2	2.898	34.1291
GTF2B	1.653	10.3334
GTF2E1	2.29	8.44704
GTF2F2	0.026	19.6212
GTF2H3	0.346	16.3646
GTF3C4	3.206	35.3722
GTPBP10	2.608	5.35262
GTPBP2	0.77	24.748
GTPBP4	2.294	49.8219
GULP1	2.982	17.332
GUSBL1	0.044	5.01774
GXYLT1	0.778	3.8041
GXYLT2	1.534	8.11915
H1F0	2.689	37.7275
H1FX	2.611	130.08
H2AFV	4.931	105.792
H2AFX	2.464	49.0913
H2AFY	6.774	149.165
H2AFZ	2.294	411.836
H3F3B	2.372	106.382
HAS2	1.319	1.69766
HAT1	2.046	64.0367
HAUS2	4.225	17.8589
HAUS3	0.949	4.87092
HAUS6	2.329	17.8722
HBS1L	0.811	14.8368
HCCS	5.18	19.9187
HCFC1	0.606	36.8589
HCFC2	0.624	3.00151
HCG11	1.053	8.83749
HDAC1	1.07	66.1167
HDAC2	2.564	20.0229
HDAC4	1.161	4.39223
HDAC8	0.146	12.6161
HDDC2	2.306	21.7831
HDGF	3.881	359.181
HDGFRP3	3.375	19.2461
HDHD2	0.971	12.6555
HDLBP	0.177	123.312
HDX	0.045	1.04905
HEATR1	1.004	22.9473
HEATR2	0.751	28.9792
HECA	1.048	4.48864
HECTD1	1.175	21.0312
HECTD2	0.677	14.6852
HEG1	1.973	43.5885
HELLS	1.862	18.5597
HELZ	1.352	6.25766
HERC1	0.127	12.1037
HERC2	0.281	21.9237
HERC3	1.87	8.02479
HERC4	0.787	19.0799
HERPUD1	4.06	33.0251
HERPUD2	1.673	6.90404
HES1	2.79	7.69767
HEXA	0.183	76.9755
HEXIM1	1.776	28.1935
HGSNAT	0.912	14.3279
HIAT1	3.564	36.3943
HIATL1	3.141	30.1772
HIBADH	3.016	35.6256
HIC2	0.388	1.47261
HIF1A	5.145	192.42
HIGD2A	2.392	117.374
HINT3	1.907	8.6548
HIPK1	3.581	18.0407
HIPK2	1.51	8.28393
HIST1H2BD	5.982	20.0722
HIST2H2BE	1.286	12.8857
HIVEP1	0.952	4.4019
HK2	1.127	10.2235
HLCS	0.597	6.3532
HLTF	1.887	13.8694
HMG20A	2.757	20.3592
HMGA2	0.786	0.3187
HMGB1	2.198	49.0655
HMGB3	2.21	16.3846
HMGCR	2.389	40.6601
HMGCS1	2.097	41.8886
HMGN1	3.166	126.678
HMGN2	1.716	111.908
HMGN4	2.819	38.7871
HMGN5	1.241	21.4214
HMGXB4	2.776	13.001
HMMR	2.508	21.0711
HMOX1	0.303	46.445
HN1	3.991	96.8285
HN1L	3.276	53.3009
HNMT	1.865	15.0486
HNRNPA0	4.389	87.1203
HNRNPA1	3.253	110.795
HNRNPA2B1	7.209	450.189
HNRNPA3	3.124	44.6436
HNRNPAB	6.252	183.122
HNRNPC	4.844	117.602
HNRNPD	8.865	170.706
HNRNPF	9.719	137.005
HNRNPH1	5.166	234.166
HNRNPH2	4.739	79.6928
HNRNPH3	6.153	78.9795
HNRNPK	8.555	153.908
HNRNPL	4.749	104.947
HNRNPM	1.445	132.882
HNRNPR	6.63	119.437
HNRNPU	6.422	129.599
HNRNPUL1	4.488	124.641
HNRPDL	3.572	86.1297
HNRPLL	2.374	12.7249
HOMER1	0.065	3.83152
HOOK3	1.888	5.64409
HOXA7	1.256	4.81115
HOXB3	0.15	3.36389
HOXC10	1.821	33.3227
HOXC11	0.986	5.63981
HOXC9	1.559	4.72581
HP1BP3	3.644	97.2443
HPCAL1	0.022	61.8103
HPS5	1.286	7.89639
HRSP12	1.753	9.43456
HS2ST1	3.051	20.8981
HS3ST3B1	2.086	2.97518
HS6ST2	2.582	28.646
HS6ST3	0.75	5.82317
HSBP1	1.371	65.9957
HSD17B11	2.809	18.1217
HSD17B12	3.134	24.7451
HSD17B4	1.074	44.5894
HSDL2	1.226	42.8085
HSF2	2.093	6.20854
HSP90AA1	3.084	319.704
HSP90AB1	3.459	428.68
HSP90B1	3.194	334.408
HSPA13	4.505	17.9717
HSPA14	1.709	19.4361
HSPA5	2.744	273.415
HSPA8	0.974	554.315
HSPA9	3.764	135.931
HSPB1	2.641	596.905
HSPB11	2.365	30.3664
HSPC159	1.615	3.94583
HSPD1	1.273	319.997
HUWE1	0.323	60.2315
IARS	0.378	97.6543
IARS2	0.173	66.0411
IBTK	0.91	13.0298
ICA1L	0.03	0.678338
ICK	1.209	2.81194
ICMT	2.946	68.272
ID1	5.291	114.513
ID3	3.754	207.33
IDE	2.394	14.0875
IDH1	3.33	62.0195
IDH3A	1.609	38.8606
IDI1	2.987	58.4331
IDS	0.815	18.9674
IER2	2.868	66.6214
IER3IP1	4.269	33.1617
IFFO2	0.88	6.73508
IFI16	1.093	21.8856
IFI44L	0.94	13.1185
IFIH1	0.154	0.928012
IFIT1	1.325	12.6273
IFIT2	2.634	7.19985
IFIT5	1.908	3.93533
IFNAR1	0.515	14.6352
IFNGR1	1.38	19.996
IFNGR2	2.159	13.7746
IFRD1	3.148	45.9152
IFRD2	1.581	64.6106
IFT57	0.906	4.42975
IFT74	0.028	4.39808
IFT80	2.488	14.5619
IFT88	0.081	2.73677
IGF1R	1.985	25.2977
IGF2BP1	1.782	23.7057
IGF2BP3	3.449	28.0906
IGF2R	0.578	54.4688
IGFBP3	2.5	10.7469
IGFBP5	0.503	23.45
IGSF3	1.363	21.6935
IKBIP	3.96	35.0091
IKBKAP	0.478	18.1835
IKZF2	1.185	1.12561
IL11	2.108	2.4386
IL13RA1	1.12	30.6176
IL15	3.835	14.3202
IL1R1	1.428	11.0895
IL1RAP	3.199	6.93585
IL6ST	3.635	46.3953
IL8	1.919	0.354259
ILF3	3.566	141.789
IMMP1L	0.142	3.36305
IMMP2L	1.801	10.5767
IMPA1	4.567	7.70965
IMPA2	1.222	63.6469
IMPAD1	4.21	20.4463
INADL	0.291	3.57954
INCENP	1.357	38.2641
ING1	2.905	7.79585
INO80	0.153	14.3391
INO80C	0.125	16.0782
INO80D	2.677	3.30893
INPP4B	0.023	1.96912
INPP5B	0.863	9.05404
INSIG1	4.298	61.8263
INSIG2	1.114	9.06482
INSR	0.401	1.17502
INTS1	0.122	48.3622
INTS10	0.401	36.79
INTS2	0.957	3.36603
INTS4	0.035	11.1493
INTS6	1.297	6.16385
INTS7	0.199	19.4801
IP6K2	1.722	57.3176
IPMK	3.224	3.36065
IPO11	1.394	17.7035
IPO5	1.41	91.832
IPO7	3.787	81.1004
IPO8	1.322	28.0217
IPO9	0.546	36.1138
IPPK	1.118	8.22323
IPW	1.427	5.45973
IQCB1	0.143	7.35651
IQCG	0.062	1.5527
IQGAP1	1.884	138.546
IRAK1BP1	2.193	1.70205
IREB2	2.782	28.1565
IRF2	1.84	5.67175
IRF2BP2	6.265	48.9467
IRF9	1.17	6.81749
IRGQ	0.6	3.85913
IRS1	0.803	5.11323
IRS2	2.816	8.15276
IRX5	1.691	5.88675
ISCA1	2.261	21.0448
ISOC1	3.923	26.6963
ISY1	0.159	17.144
ITCH	1.745	15.1574
ITGA1	0.154	13.5967
ITGA6	1.663	43.9709
ITGAV	3.522	113.868
ITGB8	2.392	9.62234
ITM2B	2.624	64.6492
ITPK1	1.07	17.929
ITPR1	0.026	18.4986
ITPR3	0.039	44.1727
ITPRIP	2.236	32.2945
ITPRIPL2	3.322	20.496
ITSN2	0.029	4.11847
IVNS1ABP	2.371	41.6673
IWS1	0.141	25.165
JAG1	1.39	4.31218
JAK1	0.613	29.8148
JARID2	1.159	7.95965
JAZF1	2.074	7.82207
JDP2	1.253	5.61793
JHDM1D	0.533	0.517655
JKAMP	2.023	25.3683
JMJD1C	0.065	8.68117
JMY	1.654	4.45561
JOSD1	2.416	27.6053
JPH1	2.998	9.15626
[truncated: 2,832 more rows]

## Sheet: Suppl Table 3
Supplementary Table 3. Relation between RRS and protein expression in yeast. Data related to Figure 2A.
Gene	RRS	Expression
YER184C	2.93435	5
YPL159C	0.475929	7
YDR106W	0.478757	8
YIR025W	2.58452	8
YDR082W	2.85716	14
YMR187C	7.24747	15
YJR106W	1.51001	16
YNR063W	3.72995	18
YBR297W	1.24698	19
YJR126C	21.31	60
YOL043C	2.68112	90
YLR210W	0.663235	99
YKR041W	0.273719	117
YCR073C	0.839604	123
YEL070W	1.15105	125
YIR039C	4.878	125
YDR104C	1.74113	162
YBR203W	2.18188	174
YDR332W	0.523609	218
YFL054C	0.869391	182
YPL268W	2.62775	188
YJL083W	0.988375	207
YFR027W	1.31101	210
YLL054C	0.952132	216
YLR288C	1.15913	213
YLR368W	0.659503	271
YMR100W	1.89207	193
YFL053W	0.202408	246
YNR059W	1.53998	252
YOL122C	0.463356	338
YOR033C	2.42775	140
YBL089W	1.16456	294
YLR224W	0.515797	299
YDR314C	5.11371	114
YGR096W	6.83639	319
YMR111C	2.05967	238
YMR179W	1.51761	319
YBL019W	0.605961	395
YBR156C	0.430041	302
YDR085C	0.871682	329
YKR061W	2.86101	400
YJR021C	0.676207	362
YBR138C	11.13	366
YMR180C	2.18854	379
YCL004W	0.504526	313
YHR031C	0.370257	455
YPL060W	0.633773	396
YPR061C	0.873745	414
YPL242C	1.82434	289
YDR179W-A	1.56676	259
YDL231C	1.29957	426
YBR114W	3.55729	353
YDR501W	0.188487	436
YIL001W	5.20592	510
YOL063C	0.691701	374
YHR178W	0.907834	310
YJL193W	1.00321	439
YER051W	0.232758	494
YHR035W	1.71055	450
YGL113W	1.43883	196
YNL325C	2.03622	350
YLL003W	1.84035	444
YGL090W	0.392642	463
YKL125W	0.2057	334
YGL104C	0.941723	472
YPR026W	0.767353	345
YGR110W	0.397821	160
YPL164C	0.981328	220
YKR064W	1.14547	326
YDR421W	1.3116	345
YNR045W	0.692931	450
YHR150W	1.86364	308
YMR176W	1.16017	276
YPL113C	2.08424	506
YGR287C	1.06935	556
YGR288W	1.99312	302
YPL202C	1.497	139
YIR029W	2.85646	297
YLR381W	0.282088	319
YFR029W	0.418444	371
YLR173W	0.56917	474
YHR168W	0.319224	497
YNL029C	1.42838	523
YLR352W	0.422836	322
YLR127C	0.504854	388
YGR188C	0.880096	414
YML099C	1.78666	251
YGL144C	2.66051	446
YBR184W	2.13511	528
YPR084W	0.558872	572
YJL206C	0.418587	483
YIL134W	0.265548	539
YDL093W	0.91087	606
YBL014C	1.22729	237
YKL098W	7.79026	396
YOR071C	4.45231	345
YDR131C	1.07519	538
YOR172W	0.209266	267
YKL121W	0.656364	504
YOR032C	0.880351	571
YPR196W	1.72961	574
YNL008C	4.02307	289
YDR242W	1.55708	561
YMR155W	0.760444	579
YBL066C	1.55698	442
YBL005W	2.74409	225
YGR249W	1.41076	583
YBR018C	1.03363	591
YGL136C	2.04724	453
YPL041C	0.637312	591
YJR054W	2.4235	538
YLR446W	0.493078	361
YNL082W	2.70546	648
YLR135W	0.802708	587
YGR212W	2.37974	603
YMR088C	0.194192	673
YHR078W	0.690788	550
YFL027C	1.41066	580
YMR137C	12.0459	595
YOL114C	0.287268	619
YKL171W	1.10618	623
YOR249C	1.00888	424
YCR106W	1.00997	599
YBL009W	1.92431	541
YOR368W	1.51416	490
YJL100W	1.64325	467
YLR067C	2.33713	271
YBR098W	1.5273	545
YPR005C	1.51918	633
YML118W	1.04119	545
YMR270C	1.34889	589
YNL275W	8.50408	451
YJL057C	2.65182	457
YBR004C	0.338852	123
YPR031W	0.527876	560
YLL035W	1.87765	523
YLR023C	1.1445	592
YOR023C	0.287626	754
YPL052W	1.21427	656
YGR053C	4.98391	659
YPL103C	1.11086	457
YMR053C	2.55985	570
YLR238W	0.603162	454
YDR488C	0.522545	752
YLR313C	2.18135	672
YDR386W	0.720355	576
YER039C-A	1.86337	675
YJL162C	1.32663	542
YOL158C	1.84023	176
YPL158C	1.87034	238
YDR259C	0.606185	682
YER093C	0.253724	733
YDR369C	1.68969	437
YPL071C	0.602291	641
YCR076C	1.18239	736
YPL022W	0.24645	753
YPR068C	0.553885	861
YOR067C	0.980712	635
YDR132C	0.464533	753
YNR064C	0.486516	700
YDL220C	0.515131	319
YDL200C	2.53972	704
YOR256C	0.961217	738
YJL181W	0.271717	693
YCR066W	0.446669	623
YKR096W	1.09176	643
YGR141W	2.15965	746
YMR055C	0.290306	591
YPL148C	1.56189	486
YEL041W	2.75646	600
YDL028C	0.482757	536
YER158C	0.110078	784
YJL023C	0.449571	721
YJR141W	0.9245	723
YPL194W	2.45934	582
YPR085C	2.10517	863
YOL053W	0.403247	506
YLR424W	1.60744	556
YDR128W	1.17921	556
YNL025C	0.501945	707
YDL149W	1.56286	767
YNL249C	0.672754	854
YDR524C	0.789641	597
YBR243C	0.813811	599
YMR066W	2.25714	731
YMR201C	0.456698	1030
YBR183W	1.53775	751
YPL248C	0.989973	755
YBR021W	0.619715	721
YER032W	0.796506	1042
YHR210C	2.02747	898
YEL064C	2.16824	759
YJL156C	1.63171	708
YLL061W	0.42134	669
YDL104C	1.65606	712
YDL183C	0.536498	764
YLR183C	0.835902	740
YMR299C	1.043	1018
YDR520C	0.753893	780
YPL149W	2.62201	648
YGR042W	0.560298	951
YOR149C	1.54602	773
YOR334W	1.10166	738
YML088W	1.44639	702
YDR393W	0.970285	805
YHR131C	0.439168	413
YBL106C	1.94108	749
YIR018W	0.293075	472
YKL198C	0.596895	844
YOL001W	1.5565	302
YER147C	3.32043	623
YKL132C	0.915848	787
YOR129C	0.768363	235
YBR210W	1.95327	825
YOR092W	21.1582	551
YEL004W	2.18219	795
YBL060W	0.717411	755
YPL224C	0.603652	797
YLR234W	0.7155	727
YPL095C	0.6142	695
YMR252C	3.00749	803
YPL176C	0.266815	505
YBR141C	1.33908	623
YCR091W	0.350954	836
YER007W	0.796117	581
YAL020C	0.56896	998
YBL031W	0.783097	874
YGR062C	2.02536	644
YLR141W	0.268157	947
YDR540C	4.07756	403
YHL040C	0.84868	823
YJL149W	0.345479	590
YLR451W	0.676025	299
YOR193W	0.818727	451
YLR107W	3.15806	627
YKR086W	0.705441	810
YNR061C	1.06233	773
YHR080C	2.93786	940
YJR124C	3.55533	736
YOR295W	3.28983	846
YDR200C	0.151969	926
YBR038W	0.319219	867
YGR258C	1.77904	860
YLR312C	2.12051	1159
YDR506C	1.61711	885
YGR071C	2.18069	883
YDL105W	2.23628	892
YGR016W	1.25016	737
YOL017W	2.84241	776
YKL174C	1.66924	764
YDR451C	2.34213	857
YGR221C	0.286801	857
YIL156W	0.491602	707
YGL175C	1.69109	1084
YHL010C	1.80927	835
YHR156C	1.53369	811
YNL202W	1.4306	694
YLR094C	1.36946	1007
YPL002C	0.783607	944
YDR350C	0.291544	867
YPL029W	1.18639	882
YLR283W	1.19165	639
YDL107W	1.71212	736
YBR255W	0.217578	776
YHL016C	2.75416	541
YDR130C	2.57361	1027
YDR184C	2.25933	660
YKL188C	1.09321	881
YDR466W	0.518889	676
YDR503C	3.16827	1054
YKR004C	1.98125	777
YBR274W	0.788377	748
YBL091C-A	3.80044	632
YNL254C	0.243517	931
YLR099C	10.9861	775
YOR258W	1.98226	724
YIL101C	1.40765	903
YPL209C	1.463	639
YPL133C	1.9062	799
YHL032C	0.473842	861
YDR318W	0.767205	952
YOR144C	3.33475	1053
YHR120W	1.56284	943
YHR152W	3.04521	937
YFL046W	1.86567	1023
YPR134W	0.830936	861
YIL071C	0.70211	523
YBR153W	0.554996	984
YGR101W	1.89599	927
YLR035C	0.707678	420
YDR181C	2.19623	718
YFR045W	1.4316	710
YLR105C	0.733934	892
YOR372C	0.658195	511
YGR057C	0.618624	916
YDR270W	2.62425	1155
YPL156C	1.52697	925
YAR018C	0.750253	856
YOL009C	0.673503	1070
YAL056W	0.477849	782
YJL127C	0.512531	660
YHR204W	1.52234	1082
YPR083W	1.29744	1156
YHR182W	1.97749	663
YKL107W	2.1018	947
YBR220C	1.10715	1020
YFL025C	1.14248	434
YER167W	0.272962	1165
YNL092W	1.31962	952
YAL009W	0.891549	1104
YEL006W	1.67603	1008
YGR077C	0.34679	951
YKL124W	1.65629	722
YJL099W	0.95355	986
YOR022C	0.572698	657
YGL143C	0.0929325	959
YLR360W	3.29401	749
YOL008W	0.878582	801
YDR113C	0.951858	951
YDR058C	1.26653	894
YDL233W	0.288056	1010
YLR408C	0.479171	468
YLR128W	2.57221	850
YMR127C	1.15642	978
YER137C	0.870072	1130
YKR019C	31.7699	606
YMR114C	0.184956	928
YMR224C	0.418609	888
YDL033C	0.752865	1170
YLR097C	1.34311	1019
YML109W	12.4354	691
YGR170W	2.16486	945
YGL002W	0.696471	1022
YJL126W	0.315446	1044
YDR159W	1.18592	1039
YGL154C	0.752819	1008
YIR030C	0.683154	1133
YIR042C	0.611857	1014
YJL003W	0.151177	950
YGL236C	2.03791	1056
YER162C	0.62575	870
YJR035W	2.02144	1003
YJL047C	0.633697	1107
YJR015W	1.83222	639
YDR349C	0.694797	1085
YPR101W	0.241223	721
YMR234W	0.832329	1201
YCL049C	0.316387	919
YGR004W	3.59125	831
YNL159C	0.768493	1035
YPR116W	0.418145	955
YHR067W	0.653005	972
YCL063W	1.2236	1041
YDR291W	1.29322	727
YGL124C	2.26472	1110
YKL033W	3.22338	1244
YMR319C	2.81599	627
YGL208W	0.364011	743
YPL074W	1.59107	1001
YGR099W	1.99734	889
YHR166C	1.35339	811
YDR217C	0.753827	1279
YMR294W	2.21185	1110
YKL201C	0.0338032	740
YOL110W	1.1506	1051
YHL019C	1.49928	930
YOR390W	1.87138	1032
YDR514C	1.09636	863
YHL026C	0.161567	1057
YBR044C	0.405195	1158
YHR155W	1.52476	1167
YDL179W	2.64029	1061
YHR202W	2.19616	1079
YCL038C	1.63897	1068
YER064C	0.911239	1253
YGR224W	1.4759	1071
YDL057W	1.65619	1184
YDR444W	0.99803	851
YJR098C	9.65548	1230
YMR204C	3.06049	1060
YPR198W	0.571732	1234
YPL279C	0.828608	1074
YGR238C	0.688985	973
YNL234W	0.689793	815
YDR538W	1.1833	1396
YGR223C	1.54105	1063
YJR053W	0.514621	756
YKR017C	1.28063	1027
YAL047C	0.766092	1185
YCR061W	1.40638	1083
YMR068W	1.65721	1273
YJR135C	1.40813	1030
YBR066C	1.68654	1086
YHR194W	0.140311	1178
YLR121C	0.689383	1241
YOL089C	2.57241	1074
YIR005W	2.8895	987
YHR075C	1.31746	1259
YDL238C	7.18751	984
YJR129C	0.315543	783
YMR213W	0.399563	1168
YOR097C	1.11066	1013
YDR076W	2.0415	854
YNR041C	2.3402	901
YGL160W	1.27731	1275
YGR006W	0.288662	1152
YOL096C	3.30735	1264
YAL031C	1.53092	1004
YGR003W	2.17198	1039
YMR185W	1.23866	1405
YKR005C	0.763391	1126
YML122C	0.390962	1126
YBL071C	1.11883	1128
YOR073W	3.78764	1128
YPR022C	2.17048	671
YDL139C	0.798806	622
YNL023C	1.27893	1091
YEL035C	1.2464	1133
YGR131W	2.01701	1133
YKR044W	1.0026	1500
YLR266C	0.26994	1134
YEL057C	2.82943	1135
YLR233C	6.23867	1203
YNL273W	1.03739	1096
YGR050C	0.626522	1136
YBR019C	1.91765	1137
YIL089W	1.79996	1137
YKL162C	0.374526	1261
YER180C	0.808497	1138
YPL157W	3.88148	1302
YNR060W	0.129191	1141
YOL026C	0.134236	1142
YBR050C	0.671991	1143
YOL083W	0.955888	1077
YMR279C	0.729436	1144
YGL243W	1.98192	1204
YKR063C	0.574104	1261
YJL210W	1.00127	506
YHL006C	1.25795	1148
YJL027C	1.31648	1148
YKL048C	1.3113	931
YOR030W	1.24499	1148
YDR309C	0.804589	1245
YGR169C	0.603014	1044
YKL208W	3.10637	1150
YLR376C	0.833526	1258
YOR003W	1.30676	442
YDR073W	1.27966	1258
YAL037W	2.6449	1153
YBR076W	0.281526	1153
YLR193C	1.95772	1172
YNL289W	0.831243	1143
YBL020W	0.718568	1191
YNL328C	0.815697	802
YBL013W	0.417192	1137
YEL008W	3.51142	1158
YPR071W	1.04942	1631
YPL005W	0.707671	1688
YNL058C	0.380117	1431
YML077W	2.56861	1226
YDL170W	1.78351	1226
YKL044W	1.23836	1166
YIR002C	1.54036	948
YKL108W	8.26672	482
YDR415C	1.7189	1217
YMR156C	0.405518	1243
YNL195C	0.166256	1487
YER011W	0.447054	1171
YGR230W	1.39764	1172
YER060W	0.476545	994
YLR323C	6.1225	1131
YNL136W	1.01502	1270
YPL003W	0.0991474	1140
YLR241W	1.58293	523
YHL044W	0.627915	1177
YKR010C	1.03724	1366
YGL081W	0.28988	1179
YOL137W	1.67594	1407
YDL169C	3.16375	1180
YCR097W	1.18699	1183
YGR236C	0.306755	1183
YML003W	0.461986	1184
YNL047C	0.153921	873
YOR378W	1.84151	1184
YPL108W	1.32393	1066
YFL012W	1.42602	1186
YML050W	0.34054	1164
YIL056W	4.30347	1180
YNL230C	1.62524	1272
YLL007C	1.81904	1081
YOL073C	0.223239	1189
YNL295W	0.0806013	1045
YOR213C	0.809311	1341
YJL025W	0.351402	1192
YKR009C	1.26268	266
YPL147W	0.655026	1192
YPL150W	0.136595	804
YHR091C	0.325725	1358
YDR495C	0.33404	1316
YPL083C	5.31451	1211
YLR117C	0.888346	1170
YHL047C	1.13447	1204
YLR460C	1.10142	1258
YOR219C	1.33028	1395
YNL042W	1.33946	1204
YLR316C	1.6879	1205
YCL026C-A	1.00916	1214
YDR179C	1.50212	917
YER116C	2.99739	1215
YJR107W	0.261514	1215
YJR040W	1.13617	1005
YMR262W	1.01171	1160
YGR153W	1.3626	1219
YJL058C	0.830126	1070
YGL036W	0.43535	1352
YLR404W	2.44797	846
YIL045W	0.369874	1259
YMR063W	0.744374	1227
YMR160W	2.05851	1185
YPL264C	0.179571	1228
YIL139C	0.869279	1230
YDR255C	0.667152	1206
YJR136C	2.11547	1211
YPR001W	2.25495	1233
YBR175W	1.24638	1127
YNL211C	1.83448	842
YDL197C	0.512279	1240
YPL250C	0.307359	1492
YGL230C	1.74637	1241
YLR037C	0.237901	1241
YPR003C	0.468038	1387
YOR284W	1.16385	1384
YDR065W	2.01813	1463
YLR307W	1.98727	1245
YOR166C	1.33272	1307
YGL192W	4.79337	1246
YOL025W	2.00826	1004
YBL008W	1.2139	1109
YIR010W	1.19186	1339
YLR297W	0.723836	1251
YOR305W	2.14863	1420
YKR022C	1.2336	1443
YDR317W	1.73726	1254
YDR440W	1.05485	1310
YER170W	1.73382	1165
YGL059W	1.92982	1219
YMR283C	3.80936	1472
YMR036C	0.901644	1261
YPL267W	0.172475	1260
YER096W	1.98244	1263
YHR159W	0.978963	1136
YCL008C	0.350327	1129
YDR014W	0.19042	848
YML076C	0.591773	1383
YDR416W	1.2947	1377
YNR009W	1.36781	936
YAL051W	2.9135	744
YLR204W	0.369331	1275
YLL058W	27.9402	933
YER005W	0.332724	1126
YML119W	0.645961	1141
YMR040W	1.31065	1281
YNL214W	12.4641	1431
YMR141C	0.943573	1282
YKR091W	0.642162	1187
YOR026W	2.54196	1233
YOR037W	0.961147	1354
YJL051W	0.0706489	1285
YGL186C	1.23584	1181
YEL068C	1.33995	1289
YMR064W	1.27878	980
YGL219C	1.7326	1133
YBR276C	0.447548	542
YER037W	1.72912	1259
YCR010C	1.5328	1298
YDL241W	1.19791	1300
YPR049C	1.31286	961
YGL142C	0.403552	1209
YGR015C	0.592534	1308
YDR042C	1.6332	1309
YJR122W	0.262333	995
YPL189W	1.03156	1311
YLR032W	3.04613	1520
YOR301W	0.903882	1045
YLR103C	1.93581	1632
YML051W	0.0969045	1153
YOL117W	1.38146	1320
YLR242C	1.16831	1322
YLL025W	0.257585	1323
YPR186C	2.32269	1455
YOR349W	0.340659	984
YMR281W	2.41777	1370
YFL042C	0.814433	1032
YNL106C	0.974078	1528
YPR093C	1.86063	1333
YDL085W	0.388382	1186
YDR437W	0.919058	1335
YER119C	1.6458	1337
YMR168C	1.29928	1292
YOR148C	1.7963	1012
YHL022C	0.865468	1339
YJR058C	0.444375	1390
YIL088C	0.966699	1275
YCR082W	0.448986	1384
YMR106C	1.2227	1548
YCR023C	1.01423	1345
YDL199C	0.849491	1263
YNL299W	1.37255	1329
YDR315C	1.04023	1345
YJL056C	2.9052	1057
YGR018C	1.37047	1347
YGR068C	1.03322	1317
YOL065C	0.747156	1422
YHR100C	0.174048	835
YNL293W	0.217955	1015
YPL077C	0.442865	1184
YOR266W	2.67941	1460
YBR157C	0.498152	1356
YOR040W	2.64758	1271
YGR227W	0.49891	1357
YLR239C	1.19515	1229
YMR098C	1.17032	1522
YCL039W	1.11377	1104
YDR191W	1.35128	1271
YDR338C	2.0951	1258
YGR150C	0.247306	1300
YOL159C	1.33617	1150
YJL046W	2.0689	1147
YPL219W	3.13102	953
YAR003W	0.59364	1114
YLR057W	1.47467	1459
YDR323C	1.05006	768
YER041W	1.24299	642
YKL034W	0.934841	769
YIR032C	0.829316	1181
YPL068C	0.620979	1254
YNL240C	0.216116	1457
YEL020C	0.183473	1043
YGL134W	5.20674	1131
YPL038W	0.44329	988
YNL304W	5.17885	1243
YCL021W-A	0.697753	1385
YDR306C	0.646935	1386
YGL032C	0.979016	1599
YNL127W	3.40355	1567
YPL175W	1.88807	1315
YDR186C	0.267534	1256
YHR191C	2.19388	1068
YKL020C	8.36498	757
YNL083W	0.890382	1381
YJL218W	4.61432	1265
YLL004W	0.80154	1081
YHL023C	0.514389	1165
YHL027W	2.33268	1603
YDR489W	0.452322	1572
YFR048W	0.786544	1106
YNL217W	0.848265	1181
YAR033W	0.285899	1401
YJL004C	0.888963	999
YJR115W	1.11827	1405
YPL104W	0.19977	1516
YER013W	6.3974	1099
YML107C	0.392632	1357
YNL107W	0.523281	1257
YBL025W	4.89331	543
YBR237W	1.96213	1034
YJL161W	1.62612	1524
YDR313C	2.76333	1449
YNL321W	0.528316	1348
YBL097W	0.280026	1150
YGR056W	1.08733	1186
YGR058W	0.238894	1627
YPL075W	0.804263	1002
YLR091W	9.26076	981
YMR227C	5.86781	1510
YPR152C	0.998177	1241
YJL134W	0.777514	1349
YHR177W	5.41605	1423
YLR036C	3.22506	1489
YMR167W	0.370501	1412
YLR016C	0.606377	1564
YCL061C	1.28777	1302
YGR166W	2.15408	1421
YNR075W	0.510306	1500
YIL024C	0.701534	1436
YGL085W	8.25781	1473
YLR442C	0.90593	1453
YOR337W	0.716359	1735
YPR065W	0.38796	1157
YIR033W	1.28153	1339
YKR078W	0.849795	1556
YLR272C	0.489398	1533
YOR350C	0.704123	1019
YBR147W	0.278907	1443
YOR223W	0.513971	1295
YJR116W	0.84534	1840
YDL017W	2.23815	1562
YBL010C	3.56653	1403
YOL108C	0.635059	915
YGR044C	1.58738	1441
YLR073C	0.344894	1346
YOL033W	1.23276	1457
YPL018W	1.17826	1265
YPL196W	0.620745	1265
YDL129W	0.283092	1467
YHL036W	0.783681	1458
YCR092C	1.30435	1108
YLR426W	1.07793	2036
YHL014C	1.25563	1392
YLR082C	2.14159	1302
YCL056C	1.10946	1465
YDR205W	9.83081	1425
YBR278W	0.445282	1024
YML027W	0.288408	1402
YBR007C	1.7534	1607
YLR189C	0.422967	1446
YPL024W	1.46111	1471
YDR439W	3.03998	1441
YNR004W	1.29619	1720
YJL107C	1.83128	1480
YDR103W	0.31055	1766
YDR183W	16.681	1565
YOL003C	1.43761	1468
YIR023W	0.260492	1533
YKR052C	3.83246	1340
YGR046W	1.4052	1666
YGR268C	0.763694	1704
YLR453C	1.80887	976
YLR149C	1.3763	1409
YNL314W	1.48258	1148
YOR059C	2.532	1035
YJL049W	0.576274	1930
YDR443C	2.19654	1512
YOR358W	1.13242	1379
YPL138C	0.601019	1704
YDR256C	2.48705	1032
YGL057C	1.52324	1920
YLR251W	1.06856	1611
YNR032W	0.455354	1284
YDL177C	16.2696	1333
YKL089W	3.29463	1224
YDL119C	1.2886	1054
YFR043C	0.380442	778
YDR057W	0.854165	1153
YDR410C	1.52815	1719
YML095C	0.806619	1415
YBR257W	1.26702	1878
YIR007W	0.346007	1452
YDR079W	3.23452	1499
YDR107C	0.465471	1162
YDR375C	0.169281	1538
YDL027C	2.75643	1348
YHR011W	4.21396	1246
YKL087C	1.56591	1471
YBR295W	0.651337	1522
YGL166W	0.515683	1453
YJR119C	0.278616	814
YGR199W	1.05005	1134
YJR147W	0.23204	2050
YKL175W	1.9122	766
YLR382C	1.22783	1561
YMR087W	2.00477	1537
YCR048W	6.8848	1141
YJL110C	3.34112	1722
YOL078W	0.249706	769
YJR050W	0.776345	1737
YCR037C	0.0659953	1197
YCR065W	2.58617	1160
YKR036C	0.927367	1771
YLL002W	0.730403	1140
YDR185C	0.685707	1523
YOR245C	0.841672	1431
YDL048C	0.30103	1537
YJL090C	2.5777	540
YLR177W	0.779627	1262
YEL053C	2.69998	1809
YDR239C	2.30384	1325
YDR265W	0.128007	707
YIL014W	0.734976	1463
YOR308C	0.577106	1709
YKL003C	0.665561	1261
YDR362C	0.46177	1603
YPL191C	1.73926	1736
YML041C	1.73769	1243
YGR091W	0.882743	1444
YER015W	1.16664	1180
YML023C	1.53842	1397
YDR423C	2.33955	1183
YFL050C	0.673378	1558
YJL070C	0.571584	1569
YOL034W	0.33556	1186
YER140W	1.09252	1562
YIR024C	0.744054	1556
YNL003C	0.488856	1589
YEL062W	0.591805	1643
YOR106W	0.706337	1394
YNL329C	1.75768	1594
YNL311C	5.64673	1698
YAL058W	0.76159	1135
YJR013W	2.25992	1395
YPL229W	0.35423	1734
YMR218C	0.242148	1131
YDR470C	1.77576	1376
YHR022C	1.13201	1575
YHR109W	1.44734	1608
YJL144W	0.844518	1436
YPR109W	1.84446	1575
YER093C-A	0.524773	1329
YOR005C	2.0351	1577
YDR325W	0.311729	1535
YLL052C	0.594122	1579
YLR436C	0.742033	1871
YNL237W	2.58666	1579
YOR389W	0.376763	1580
YNL146W	0.695705	1584
YAL027W	1.42901	1170
YDR240C	0.555973	1564
YLR139C	0.971515	1541
YLR253W	0.930986	1600
YNL072W	0.35375	1360
YNL253W	2.84054	1530
YGL045W	0.248827	784
YDR473C	1.49838	1582
YDR198C	2.40487	583
YIL096C	1.76393	1200
YKL149C	0.879087	1493
YGL098W	1.27781	1290
YPL193W	1.22495	1749
YPR147C	0.56298	1404
YML104C	0.930347	1274
YNL152W	3.52923	1728
YLR130C	1.57248	1872
YPL087W	0.848985	1712
YPL020C	0.340017	1567
YLR362W	0.725851	1533
YLR207W	0.545891	1891
YHR090C	0.652361	1783
YJR043C	1.10614	1363
YNL218W	0.717197	894
YDR137W	0.473602	1630
YBR060C	2.34937	1645
YJR118C	1.33994	1600
YMR287C	2.72202	1400
YER028C	0.425261	1618
YCR026C	1.16159	1705
YEL025C	0.592232	694
YPL155C	1.17978	1170
YGR179C	1.9195	1586
YJR011C	28.4292	815
YGL237C	1.41852	1685
YLR015W	1.46198	1387
YMR059W	4.64024	1022
YLR132C	1.73038	2081
YOR062C	0.673163	1615
YKR021W	0.376678	1667
YGL141W	6.25579	1516
YHR006W	2.0249	610
YJL137C	1.94133	1417
YBR194W	1.97239	1494
YML020W	0.359792	931
YDR288W	31.6247	1898
YPL120W	0.275744	1625
YJL071W	1.88302	1956
YKL012W	1.41062	1656
YLL032C	1.64571	1510
YDR013W	2.14729	1132
YJL059W	1.21203	1656
YDR080W	1.35277	1771
YLR081W	1.31391	1186
YHR101C	1.58144	1510
YBL080C	1.62415	1263
YDL159W	1.45733	1466
YAR028W	0.847883	1641
YBL021C	0.685171	1741
YLR086W	1.0948	1650
YHR061C	1.50748	1464
YPL107W	2.64721	1963
YJR046W	0.918851	1866
YMR211W	1.71295	948
YNL213C	0.482551	1423
YNL165W	1.35464	1686
YNL145W	0.285021	1688
YOR079C	2.26121	1688
YOR154W	1.03099	1750
YPR194C	1.13779	1688
YBR108W	2.97866	1290
YLR188W	1.46791	1582
YKR055W	8.48207	1583
YBL082C	6.8817	1472
YGR125W	0.938347	1631
YHR033W	1.04715	2162
YLR457C	0.872277	1460
YFR042W	1.42725	1699
YKL133C	4.39776	535
YDR392W	0.569722	1593
YPR166C	2.34277	1756
YMR032W	3.4653	658
YDR034C	0.675431	1667
YDR244W	0.864277	1677
YDR022C	1.78238	486
YDR478W	0.243023	1540
YJL212C	0.834449	867
YNL326C	2.39411	1701
YML019W	0.709336	1800
YMR210W	22.8106	1520
YDR425W	0.62275	1729
YLR138W	1.15605	1641
YNL286W	0.661551	1550
YOR017W	1.06101	1451
YIL061C	0.180096	1637
YIL112W	0.952996	1826
YLR152C	1.61947	1711
YGR171C	0.171046	1436
YHL038C	0.229829	1814
YIL117C	1.7693	1973
YLR050C	1.05476	1806
YGL185C	0.3883	1456
YMR028W	0.43082	1580
YDR499W	0.463035	1000
YLR361C	0.168441	1672
YDR243C	0.478309	1874
YLR001C	1.57534	1460
YPR094W	0.486838	1651
YLR194C	0.417679	2199
YOL018C	2.70176	1929
YBR299W	1.11161	1140
YDR490C	0.856073	1767
YJL131C	2.82656	1857
YKL159C	1.54724	1158
YDR151C	0.475618	1730
YCL055W	2.05441	1873
YPL222W	0.16725	1824
YLR144C	0.471314	1766
YDR110W	0.931963	1687
YGR237C	1.3806	1503
YKL078W	2.61962	1758
YDL030W	12.6522	1355
YHR172W	0.511151	1794
YER124C	3.8031	1189
YDL157C	1.44937	1532
YLR417W	1.83056	1784
YMR097C	1.2266	1665
YDL087C	0.257747	1994
YIL017C	0.397944	1156
YDR532C	1.21953	1745
YHR017W	0.184142	1905
YKR045C	0.592451	1880
YBR188C	0.091985	2015
YCR094W	0.482636	1900
YIR009W	1.20493	1462
YAL010C	0.390785	1279
YBR071W	0.397124	1600
YDL045W-A	0.299004	1646
YJL139C	1.09721	707
YNL065W	1.02243	1755
YGL209W	1.26147	2274
YPL040C	0.549377	1345
YPL065W	0.53628	1408
YBR163W	3.03996	1680
YHR149C	0.539636	1550
YHR118C	0.402229	1952
YDR475C	1.44449	1350
YPL109C	4.2006	1059
YGR149W	0.199365	1436
YIL092W	2.11128	1751
YMR282C	1.19987	1588
YNL320W	0.22088	1779
YBR215W	4.48715	1518
YDR287W	0.971325	2013
YKL026C	7.94618	2048
YBR179C	0.265981	1772
YOL062C	1.85879	1935
YML098W	0.657458	1522
YDR197W	1.84675	2140
YDL098C	0.225941	1530
YOR329C	0.869796	1490
YNL097C	0.968465	1688
YIL003W	0.235815	1285
YGR127W	6.26104	1083
YCR024C	0.956595	1501
YHR209W	0.361264	1374
YLR459W	0.125464	1889
YLR385C	0.326273	1684
YBR223C	0.704148	1095
YBL086C	1.60554	1567
YNL221C	0.757836	1705
YKL015W	1.55405	1609
YOR377W	1.61309	1734
YDL090C	4.75995	1972
YIL067C	2.08878	2063
YML053C	2.59513	1702
YMR209C	1.66186	2161
YAR008W	1.18409	1704
YBR235W	11.4545	1063
YLR306W	2.16069	1679
YDL207W	0.86803	1884
YJL084C	2.83389	1946
YNL046W	0.761317	1475
YDR146C	2.60817	1179
YLL006W	1.66747	1836
YPL255W	0.808998	1466
YPL064C	0.663166	1483
YDR006C	0.25491	1891
YJL133W	2.06724	1462
YDR108W	3.11046	1206
YEL018W	0.773853	1430
YDR316W	1.25407	1768
YMR289W	0.931175	1654
YKL134C	0.0658011	1857
YBR271W	0.201774	1226
YLR237W	0.507411	1612
YDR357C	5.5519	1317
YBL074C	0.565784	1034
YLR211C	4.78279	933
YOL072W	3.68566	1358
YBL104C	0.568582	2041
YLR108C	0.730243	1137
YAL032C	0.350658	1792
YIL077C	1.41114	1798
YHR110W	0.707664	1651
YML096W	2.13864	1630
YOL113W	3.51263	766
YGR216C	1.64251	944
YGR247W	2.20674	1864
YMR056C	1.51341	1853
YMR268C	0.335967	1688
YOR244W	7.08752	1772
YHR129C	1.64725	1068
YOR038C	0.318046	1417
YIL140W	0.70747	2006
YLR080W	0.647669	1818
YNL073W	6.40493	1987
YMR020W	1.76981	1386
YOR076C	0.434377	2176
YIL144W	1.13362	1825
YFR021W	0.545466	1929
YNR010W	0.616456	1895
YOL101C	16.8858	1867
YNL224C	0.162827	1832
YJR100C	2.29558	1613
YER113C	0.725548	1985
YBR119W	1.38062	1664
YBR173C	0.693216	2054
YOR081C	1.03205	1922
YPL124W	2.86697	1475
YFR055W	0.78256	1875
YBL095W	0.673688	1334
YDR140W	0.292354	1689
YJL031C	2.25622	1743
YJL062W	0.327976	2233
YPL007C	2.26347	1632
YHR144C	5.9832	1510
YNL225C	2.45816	1901
YPL097W	0.904097	1750
YBR131W	1.57723	1101
YDR329C	0.891774	1583
YJL006C	1.17122	1590
YJL073W	0.966897	1663
YMR293C	1.03395	1463
YMR182C	0.29208	1601
YMR240C	1.15754	1830
YDR005C	0.843265	1720
YDR115W	1.86204	1259
YMR042W	0.939736	963
YLR254C	0.621416	1756
YPL132W	0.701258	1702
YKR030W	2.41305	1904
YBR280C	2.92509	1415
YKL197C	1.49015	2041
YJL198W	1.33015	2508
YKL092C	1.29857	1615
YPR079W	3.62558	2115
YKL086W	0.247317	1479
YMR078C	0.594537	1921
YLR373C	0.213602	2065
YLR077W	0.370625	2152
YDL001W	1.16277	1782
YOR009W	0.8655	1925
YCL029C	1.08129	1830
YKR075C	2.70737	1928
YPR047W	1.40647	1638
YGL010W	1.0156	2107
YEL005C	0.257765	2151
YNL126W	1.18369	1528
YMR132C	1.86746	1700
YOL119C	1.60913	317
YHL009C	0.670781	1947
YBR107C	1.85119	1671
YLR299W	1.65756	1841
YJR097W	1.53979	2010
YLL043W	1.48111	2264
YPL045W	2.77652	1798
YIR021W	1.04949	1778
YLR115W	0.849066	2009
YBR259W	1.29307	1951
YML011C	0.523056	1162
YOL044W	0.428017	1546
YCR095C	1.42453	1715
YLR088W	0.17985	1932
YNR039C	2.58936	1991
YDR066C	2.51046	1718
YGL254W	0.501144	2120
YLR326W	5.74788	1849
YDR301W	1.19474	2002
YGR013W	1.40969	2170
YJL147C	1.7289	2041
YOL011W	1.11638	1564
YGL083W	0.718883	1857
YPR179C	0.871057	1847
YGL155W	0.410224	2069
YGR161C	1.171	2113
YHL025W	0.464227	1857
YOR342C	1.86689	1904
YGL117W	0.588054	1858
YBR042C	2.24016	1964
YDR307W	1.15799	2230
YDR379W	1.29541	1830
YER101C	0.860125	2106
YOL146W	1.26049	1612
YFR005C	1.69105	1383
YPL244C	1.97829	1725
YPR082C	1.63329	1960
YJR005W	1.27586	2237
YER127W	1.15588	1430
YDL008W	1.14338	2709
YJR031C	0.845634	2076
YDR479C	0.692032	1842
YDR485C	1.59837	1253
YPL123C	0.951557	2047
YER104W	1.63816	1221
YKL189W	0.170164	1909
YML114C	0.539988	2097
YMR316W	1.98086	1748
YPL180W	1.31737	1750
YNL022C	5.98496	1539
YJR001W	0.482314	1596
YJL146W	1.74731	2178
YER018C	0.316924	1866
YJL019W	0.936978	2239
YLR289W	1.25906	731
YML111W	0.61636	1622
YLR020C	1.05975	1879
YAL014C	0.836116	1672
YOL023W	0.705802	1403
YOR077W	2.33542	1768
YBR290W	0.868116	2139
YDR279W	1.20861	1832
YBR238C	3.04596	1748
YBR197C	1.87211	1360
YDR494W	0.71711	2139
YKL155C	0.309606	2250
YDR364C	2.86846	1630
YOR269W	1.24477	1143
YHR154W	1.04945	1600
YPR175W	1.05807	2091
YDR067C	0.268965	1692
YDR422C	1.43682	1782
YPR107C	0.885702	1922
YGR198W	0.676489	1755
YPL181W	1.83172	2308
YDR027C	1.86468	2323
YOR371C	0.51525	1975
YNL305C	11.9691	1452
YNL261W	0.757339	1986
YDR407C	0.816482	2048
YPR140W	0.350955	1471
YJL170C	2.43821	2071
YCL005W	0.694426	1467
YGL003C	0.887497	632
YLR136C	2.20965	2074
YLR191W	0.438451	1631
YBR246W	2.20331	1883
YIL084C	1.34284	2324
YLL062C	0.549569	2541
YML032C	1.5392	2164
YDL044C	2.05159	1992
YBL049W	0.387103	1176
YIL131C	2.3904	1771
YNL227C	0.561369	1973
YKL144C	1.44712	2095
YDL156W	0.611411	1850
YKR087C	1.43114	1921
YOL107W	0.36337	1904
YLR090W	6.49163	1886
YAL001C	1.28778	1809
YGR112W	0.189313	2065
YOR075W	3.16299	1797
YPR111W	1.37921	2072
YKR029C	2.42954	1614
YPL163C	2.70351	2043
YNL124W	1.27076	2209
YIL079C	1.62753	1851
YIL068C	0.818673	2037
YKR013W	0.708102	1981
YNL193W	0.628109	1825
YFR031C	1.92219	1833
YGR075C	2.63342	2380
YJR102C	0.2644	2111
YLR021W	4.43865	1820
YGR104C	0.736561	1756
YLL051C	1.19297	2026
YGL053W	0.719941	1445
YBR216C	0.895124	2445
YPL006W	0.137775	1907
YPL099C	0.396597	2479
YGR252W	0.191872	2135
YDL003W	0.943082	2134
YNL011C	1.04507	1364
YLR071C	0.406287	1989
YBR254C	3.89312	2053
YIL150C	0.924553	1536
YPL119C	1.46079	1608
YGL161C	2.46726	2083
YLR393W	2.08874	1890
YLL014W	0.872788	2721
YMR035W	1.6535	3111
YNL309W	0.437704	1515
YBR129C	0.766923	2423
YDR147W	1.86254	1902
YAL028W	9.35848	2156
YMR060C	1.05071	1600
YOR297C	1.01403	1778
YBR152W	0.419349	2525
YJL044C	1.14097	2212
YKL116C	0.265061	1998
YLR084C	2.08968	1909
YBR296C	1.12367	2160
YGR263C	1.40713	1894
YBR185C	0.763962	2562
YFR008W	4.64439	1516
YML029W	0.252469	1822
YOL048C	0.112349	1797
YDR021W	1.96625	2203
YOR060C	0.481419	1557
YMR003W	0.992969	1940
YHR077C	2.73312	2350
YOR035C	2.65745	2162
YNL027W	9.44395	2519
YKR011C	0.730416	1750
YDR004W	2.955	1157
YPL214C	0.659834	1495
YBL038W	0.620562	2185
YIL019W	1.52924	2296
YFR013W	0.601083	2190
YLR099W-A	0.282527	1334
YCL010C	1.02704	2177
YHL018W	0.803149	1491
YOR161C	0.3596	1274
YBL054W	0.145611	2059
YDR204W	0.247613	2488
YOL042W	1.68811	1804
YPL017C	0.522337	1446
YCR020C-A	2.23454	2140
YGL017W	2.5621	2030
YDR448W	1.2557	2389
YGL247W	0.212627	2516
YML064C	4.3634	1543
YPR178W	2.02661	1611
YDR235W	0.835771	1895
YPR105C	10.0793	1744
YCR017C	0.460674	2180
YBR233W	0.259984	1476
YOR384W	0.632202	2212
YDR319C	1.13592	2213
YOR002W	0.959437	2035
YOR250C	0.300536	2294
YLR298C	4.45087	1777
YKL023W	2.02398	2470
YKR037C	1.52231	2093
YNL021W	18.1043	2257
YLR396C	1.53207	2169
YDR482C	0.602414	2120
YKL178C	0.774459	2561
YDL101C	0.722496	1729
YLL027W	3.53262	1070
YIL113W	0.0743662	2156
YIL050W	1.19637	2374
YDR456W	0.967085	2365
YLR437C	0.698384	2304
YDL108W	0.66718	2151
YMR288W	0.419711	2086
YPL026C	1.15317	2277
YDL211C	1.00737	2152
YDR202C	1.7902	2030
YKL047W	1.47493	2524
YER024W	1.02067	2130
YOR064C	1.68489	1204
YJL132W	1.24077	2241
YKL194C	0.332654	1727
YMR044W	0.800987	2174
YBR187W	0.357216	1978
YJL204C	1.66937	2268
YOR159C	5.80928	737
YOR201C	0.65052	2056
YKL059C	0.765313	2392
YBR258C	2.84937	2411
YML065W	0.760785	1449
YKR097W	0.511696	1395
YOR238W	2.0716	1868
YAL013W	0.885131	2408
YBL037W	2.15437	2047
YJL112W	0.627566	2355
YGR283C	0.54853	1895
YIL143C	2.46601	2137
YKL084W	1.14598	1527
YLR005W	0.28585	2340
YOR179C	1.01282	2404
YGL005C	3.51456	2389
YDR371W	2.62318	1628
YMR041C	1.04739	1370
YKR089C	1.72748	2303
YKL061W	1.06084	1658
YLR142W	0.443118	443
YGL091C	1.69818	2167
YOR105W	0.254766	2284
YIL042C	1.62599	2054
YOR287C	3.31534	1056
YNL282W	1.17556	2017
YOR036W	1.8053	1715
YML121W	1.41438	2620
YBR055C	1.02382	1975
YBR167C	0.828633	1631
YMR233W	0.972343	1982
YNL041C	0.18112	2524
YDL113C	0.532509	2160
YBR102C	3.01332	2620
YLR148W	2.49491	2308
YGL079W	1.49031	1697
YGL073W	1.2572	2222
YER050C	0.577491	1870
YLR427W	2.10538	1601
YDL054C	0.886919	1575
YPL166W	0.356187	2407
YOR385W	1.93996	1981
YMR312W	0.378033	2443
YLR284C	1.77561	1600
YGR021W	2.24337	2469
YPR171W	0.363549	2550
YDR254W	1.0963	606
YGR239C	0.392656	2268
YLR345W	2.45476	2538
YIL098C	1.31398	2038
YCR028C	1.69814	2474
YDL115C	0.806022	2056
YML058W-A	0.941693	2153
YLR011W	0.99633	1953
YMR310C	0.218182	1919
YPL171C	1.05882	1672
YJR082C	1.81153	1610
YDR089W	1.3344	1942
YPL057C	0.959168	2007
YLR143W	0.136253	2339
YOL007C	1.99865	2174
YML060W	1.79074	2369
YJL194W	0.297875	2353
YMR147W	0.622269	2077
YEL065W	0.134691	2822
YBR204C	2.02267	1629
YDL070W	0.650859	2374
YNR029C	1.15995	2345
YOR130C	4.15481	2197
YMR231W	0.401112	2031
YBR065C	0.848728	2306
YDR498C	0.57807	1917
YOR315W	4.28049	2284
YMR301C	1.14342	2092
YIL026C	1.08512	2376
YFL034C-B	0.597988	2203
YML015C	0.572944	2316
YOL019W	1.32187	2074
YDR333C	2.10321	2360
YPR131C	3.55992	1865
YJL029C	1.20305	2504
YNL099C	0.221279	2030
YLL031C	6.11066	2443
YLR356W	0.601556	2259
YOL066C	3.54359	2071
YLR440C	3.09684	2418
YHR057C	0.812221	2300
YMR258C	1.6156	1714
YJL030W	0.594081	1874
YBR264C	0.400295	1792
YDR081C	0.98902	1938
YNL245C	1.32983	2041
YDL234C	1.33469	2243
YGL047W	1.33615	1883
YDL189W	0.973486	2254
YGL119W	2.99227	2272
YDR463W	1.21682	1005
YLR068W	1.83063	2451
YEL012W	7.76917	2030
YBL090W	0.649539	1662
YPL152W	2.43511	1939
YBR195C	1.21078	2018
YLR154C	1.26387	556
YOL069W	0.31341	2429
YLR319C	1.49167	2208
YDR379C-A	1.16812	1304
YOR264W	1.52237	566
YGL212W	2.61254	2444
YOR018W	0.2046	2171
YCL044C	0.382296	2779
YKR077W	0.314922	1436
YGR065C	1.93575	1564
YKL045W	1.31513	2390
YCL052C	6.27537	2241
YLR085C	0.692094	1182
YPL046C	1.68461	1392
YDL045C	2.30865	1855
YJL165C	1.86177	1612
YKL019W	1.1104	2080
YOR299W	2.5061	2070
YMR275C	1.21764	2774
YIR011C	1.32868	2120
YEL043W	0.138572	2379
YFL049W	0.579296	2501
YMR175W	1.61743	2300
YOR087W	1.56859	2628
YKL057C	0.430755	2270
YNR008W	0.916433	2021
YJL209W	1.01841	1965
YHR059W	0.329431	2502
YKR027W	1.29185	1287
YJR112W	1.79941	2315
YGL164C	1.41574	2396
YML068W	1.70416	846
YDL043C	0.49081	2349
YBR091C	0.595265	1910
YDL106C	1.30492	2345
YMR023C	1.80431	584
YPR089W	1.32711	2519
YKR023W	2.38181	1871
YBR272C	1.92799	2276
YJL085W	3.08356	2434
YBL059C-A	1.68016	1830
YPL162C	1.71565	2778
YLR168C	1.24917	2740
YBR047W	1.26836	2580
YCR015C	1.62038	1479
YPL101W	0.161031	2475
YKR090W	0.551504	2203
YBR005W	6.89693	2610
YGL211W	0.363701	2803
YDR249C	2.12898	1261
YGL223C	0.531129	2425
YGL151W	0.99473	2737
YBR241C	0.48641	2592
YNR048W	16.6671	1828
YER058W	0.821972	1983
YBR023C	0.666375	2544
YJL048C	3.66075	2127
YOL095C	1.09806	671
YNL024C-A	1.28826	2528
YPR011C	1.37415	1139
YGL241W	0.445078	2046
YKL052C	0.695306	2293
YMR006C	1.09258	1458
YMR263W	1.22427	2233
YDR138W	0.530742	2556
YDL076C	1.91616	2375
YBL046W	0.88892	2455
YMR184W	0.466308	2292
YOR025W	0.418303	2148
YGR117C	1.61572	2276
YHR167W	0.712497	2364
YLR423C	11.5542	746
YMR135C	0.637425	1784
YDR376W	0.454987	1945
YJR111C	1.18963	1946
YGR246C	1.85552	2239
YLR336C	1.0958	3014
YNR012W	3.22816	2498
YFR038W	0.332291	1444
YOR304W	1.66621	2705
YOR119C	1.98076	2350
YDR261C	3.126	2727
YAL039C	0.368513	2357
YJR091C	0.356261	2506
YPL233W	4.87016	2535
YBR070C	1.54401	1855
YMR253C	1.52526	2736
YLR104W	0.947648	2320
YGL233W	1.54055	2445
YMR073C	0.237274	2564
YPL100W	1.91738	1931
YIL114C	1.32017	2132
YJR153W	0.789505	2578
YKL161C	1.5063	2578
YOR111W	0.449441	2521
YLR383W	1.63605	669
YKL079W	3.33763	2321
YPL011C	1.06764	2481
YGR093W	5.25787	2297
YDR331W	0.833493	2573
YPL247C	0.552272	2772
YFR018C	0.277452	2119
YNL192W	0.870336	2492
YFR034C	2.24312	2560
YGR251W	0.743057	2880
YAL002W	2.03242	1353
YNR049C	1.21473	1901
YMR271C	1.80737	936
YPL245W	0.379727	2765
YAR027W	1.04693	1690
YOR006C	2.22571	2652
YBL093C	1.334	2635
YIL154C	0.402303	1972
YNL081C	0.217615	2875
YDL042C	1.22885	2711
YMR140W	0.577589	2522
YOL147C	1.86255	2836
YNL133C	1.1169	2368
YPR025C	1.45721	2432
YDR166C	3.0377	2518
YKL049C	1.04805	2937
YNR007C	2.04719	2150
YPR037C	1.66994	2787
YER157W	0.592806	2578
YDR405W	1.89083	3058
YJR044C	1.15418	2441
YDR460W	0.241553	2530
YBR001C	1.39889	1382
YNL130C	3.79345	2823
YPL270W	0.0459798	2654
YGR113W	0.408822	1209
YOR321W	0.754851	2478
YLR170C	2.50267	2393
YGL194C	2.85541	2540
YCR086W	1.23374	2410
YGL169W	0.422817	2610
YJL072C	1.22057	2392
YDR312W	1.65773	2545
YJR004C	1.14672	2895
YDR484W	1.40563	2363
YPR155C	1.32133	2111
YGR120C	8.00483	1989
YNL236W	1.52601	2633
YCR020C	1.45418	3008
YLR201C	1.65636	2971
YBL061C	0.307451	3028
YGR097W	1.24546	2266
YPL122C	0.857318	2270
YLR095C	0.993227	2114
YER182W	0.188599	2572
YJL062W-A	0.746198	2530
YDR139C	1.46269	1614
YBR176W	2.95	2680
YDR339C	9.11347	2509
YPR174C	0.596371	2582
YKL025C	0.787403	2837
YLL038C	0.919747	2497
YOR174W	0.925436	1992
YGL110C	1.89665	2561
YPR067W	0.802768	2544
YFL013C	1.60191	2723
YMR075W	0.359275	2005
YHR045W	1.57316	2653
YNL056W	1.12054	2579
YLR240W	0.48612	1561
YOR236W	0.532198	2745
YOR278W	0.880334	2088
YBL018C	0.992627	2523
YBR287W	0.598587	2475
YKR024C	1.50595	2691
YDR123C	0.875257	2146
YBR095C	1.73201	2161
YJL141C	0.61626	1639
YML046W	0.3303	2723
YPL116W	1.76401	2170
YNL155W	2.16927	2645
YER163C	0.582956	1903
YDR020C	3.50664	2826
YDR069C	1.84316	1408
YHR161C	0.386218	2741
YKL138C	1.1088	2522
YBR024W	2.01004	2711
YDR084C	1.058	2275
YIL030C	2.00365	2480
YNL040W	0.986694	2996
YBL023C	1.63134	2774
YHR181W	3.62847	2788
YDR090C	0.633232	2550
YNR015W	0.427535	2650
YMR165C	0.745993	2607
YCL047C	0.582813	2785
YOR083W	0.957623	2478
YNL102W	1.45261	2368
YNL116W	0.279983	1743
YGR206W	1.02234	1683
YHR092C	11.3047	2294
YGR076C	2.10964	2403
YML082W	0.609387	2780
YER008C	0.731399	3308
YER161C	0.503631	3223
YKR093W	0.269061	2551
YNR027W	0.24373	2557
YEL029C	0.770613	1426
YLR226W	1.30674	2508
YJL203W	2.38766	2240
YAL022C	6.27827	1519
YEL048C	0.971921	2388
YOR289W	3.21113	2091
YKR069W	0.381095	1861
YNL129W	2.67697	2517
YNR014W	0.919126	2873
YJR084W	3.54923	2125
YBR213W	1.58521	2123
YDR034W-B	0.607295	2379
YER016W	0.418505	2653
YER053C	2.62972	2713
YPR018W	2.0047	3290
YHR083W	0.63275	2003
YHL020C	1.93585	2525
YCL012C	0.762745	2022
YOL054W	3.53763	2067
YBR288C	0.0849228	2447
YIL085C	1.00486	2040
YPL096W	1.01222	2501
YNR028W	2.22549	2118
YIL104C	1.66996	2978
YMR239C	1.17562	2512
YJR134C	1.09103	2150
YMR313C	0.802397	2339
YIL121W	1.81519	2985
YOR177C	0.898397	1127
YLR346C	1.85578	2806
YGR243W	0.504896	1864
YDR267C	4.00803	3008
YDL002C	3.54186	3015
YNL006W	0.856007	2208
YDL010W	1.73335	2453
YER149C	0.845693	2159
YDL230W	1.4493	2394
YGR147C	1.13687	2912
YMR195W	0.703828	2622
YGL084C	0.235693	2305
YKL023C-A	0.4831	636
YIL153W	0.372645	2600
YDR049W	1.15441	3086
YBR289W	0.478706	1956
YOL102C	0.553288	2277
YJR003C	0.655329	3184
YDR373W	2.33456	2664
YMR004W	1.16682	2587
YHR034C	1.01969	2835
YGR033C	3.53521	2644
YMR157C	1.09085	2524
YGL080W	0.710923	2721
YHR127W	1.4761	2318
YKL074C	1.83179	2794
YBR265W	3.69108	2283
YDL127W	1.86447	2847
YCR063W	0.340539	2501
YER010C	0.175013	1584
YGL004C	14.9185	2210
YHR123W	0.675014	2842
YDR163W	0.277837	2827
YEL017W	0.911924	2336
YLR315W	0.397955	2208
YIL159W	0.512382	584
YFR041C	1.50566	2657
YPL134C	0.722555	2840
YPL208W	2.29938	2672
YOR132W	1.1812	2829
YPR040W	0.0762806	2624
YDL167C	2.91565	2785
YNR057C	0.258564	1156
YDL209C	1.05332	1829
YMR104C	0.513582	1708
YBR003W	0.282953	2868
YLL012W	1.82808	2544
YCR054C	1.54445	2603
YER022W	1.52164	3342
YBR122C	0.433363	2713
YFR007W	0.433209	1437
YDR400W	1.00246	2610
YMR134W	9.37285	2886
YLR065C	0.898735	2858
YMR077C	1.69901	1665
YGL108C	0.735314	2525
YDL063C	1.16908	3014
YLR245C	0.537714	3117
YOL159C-A	3.6273	1190
YHR206W	0.245469	3141
YKL093W	1.89739	2898
YDR246W	1.93952	2989
YBR291C	1.84611	2068
YBR028C	4.55037	3197
YCR044C	1.19402	2715
YPR168W	2.7599	2953
YGL145W	1.18987	2401
YMR124W	0.116122	3212
YPR023C	0.42458	2442
YDR228C	0.884707	2800
YOL125W	0.51511	1492
YNL100W	1.58469	2544
YBR037C	1.04066	2467
YDR182W	0.423546	2263
YJR089W	3.01989	1518
YEL059C-A	0.14447	1094
YPL069C	8.28569	2202
YBR043C	1.56072	1624
YGR203W	1.66308	3108
YGL061C	1.27561	2746
YMR115W	0.147233	2329
YDR468C	2.1396	2987
YGL174W	5.23354	2089
YOR195W	1.31098	2875
YGL224C	0.124575	2472
YOR275C	1.30884	2294
YDR097C	2.45303	2793
YBR022W	2.71149	1827
YKL099C	2.03566	2383
YER128W	0.579538	1988
YNL026W	0.32942	3193
YOR143C	6.97409	2263
YPL051W	1.66126	2024
YOR115C	0.94956	2037
YOR319W	3.48745	2397
YIL090W	0.328337	2328
YBR104W	2.77438	1529
YBL011W	1.26459	3095
YMR192W	0.760164	2814
YOR160W	2.40618	2988
YGR092W	0.738543	3164
YMR269W	4.13715	2965
YCL032W	1.08134	2094
YPR032W	1.10596	2184
YBR200W	0.842414	3046
YGL093W	0.285054	2684
YOR352W	0.466101	2859
YGR129W	1.14106	2581
YLR214W	1.20401	1528
YML034W	0.865964	2065
YIL169C	0.18124	1579
YPL001W	0.893097	2339
YOL135C	0.452057	2473
YGL018C	0.223148	2464
YMR113W	4.22104	2609
YDR201W	1.32565	1457
YER087W	1.06868	2644
YIL135C	0.438817	2180
YMR267W	2.54407	3463
YGL127C	0.146604	2888
YDR051C	0.53995	2963
YDR268W	2.26928	2482
YJL187C	0.771159	1047
YPR045C	0.7076	3066
YAL034W-A	3.26728	2610
YNR052C	2.28344	3067
YCR102C	0.87466	1970
YDR173C	1.24616	2720
YGR030C	0.552142	2638
YGR100W	0.992801	2611
YJL125C	0.676229	2413
YPL137C	0.708898	3789
YOR125C	1.57885	2298
YDL102W	1.21638	3354
YER029C	0.659268	2974
YER142C	1.05101	1946
YNL048W	1.43884	2867
YPR055W	0.241408	3475
YIL110W	2.34136	2442
YER044C	0.922633	3244
YFL002C	0.664467	2950
YGL196W	0.917786	2466
YJR130C	0.465648	2336
YLR146C	2.37451	3562
YOR052C	0.337963	2550
YJL197W	1.61214	3179
YLR412W	1.15133	2316
YKL062W	3.56124	3334
YMR284W	3.70122	1273
YHR187W	0.20933	2707
YFL044C	1.31129	2682
YMR225C	1.13046	2207
YML102W	0.235971	2486
YOR221C	1.369	2706
YCR059C	1.64555	3137
YPL259C	1.15461	2995
YJR142W	0.949939	3185
YOR194C	1.0959	2599
YAL041W	0.13971	3501
YOL080C	2.31938	3192
YDR367W	2.08841	3614
YNL215W	1.44116	2593
YKL173W	0.42869	3148
YDR486C	2.22528	2959
YDR527W	1.10735	2602
YOL093W	1.04236	2941
YJR083C	0.548896	2410
YKL088W	1.99285	3727
YPR128C	0.608198	2250
YGR040W	0.901219	3013
YLR145W	1.04298	1201
YOL124C	1.69974	2697
YER176W	1.88128	2507
YDR493W	1.69218	2495
YHL029C	1.12549	3012
YBR057C	1.57911	3186
YOR181W	1.17372	2743
YFR017C	0.132233	2483
YIL103W	1.03708	2676
YNL267W	1.33473	2603
YFL001W	0.598422	2973
YBL055C	0.644795	2996
YHL002W	1.57435	2756
YGR163W	0.702229	2471
YJL024C	2.59122	3356
YHR044C	2.04365	1339
YPR058W	0.310869	2573
YKL051W	0.846816	3500
YGR105W	0.427893	3010
YLR166C	2.74841	3266
YPL188W	2.12642	3469
YGL184C	1.94962	2280
YJR057W	0.626545	2928
YKL137W	1.20689	2058
YNL115C	1.10088	2371
YGR049W	0.492998	3455
YOR147W	0.398847	1638
YGR111W	1.80804	2773
YPL206C	2.49415	3265
YOL115W	0.677411	2659
YML112W	0.44625	2635
YMR048W	8.50765	1105
YJL074C	0.900872	2745
YKR060W	1.09171	3156
YAL029C	0.570168	3007
YLR290C	1.61212	2693
YPR051W	1.98963	2936
YGR270W	1.20587	2817
YNL222W	0.743406	1620
YKR020W	0.315746	1696
YDR308C	1.13842	1994
YJL201W	2.98197	3235
YOL060C	0.562317	3340
YPL213W	1.91327	3361
YPL014W	0.701571	3054
YJL053W	1.6319	2613
YMR008C	1.6333	2653
YFL029C	1.07039	3296
YHR085W	12.8528	2989
YDR017C	1.72875	2809
YEL052W	0.673968	3126
YER061C	1.3105	3023
YNL265C	4.57343	3118
YPR100W	2.82324	3305
YDR320C	0.336747	2927
YPL187W	1.10088	3263
YLR040C	0.73708	3265
YNL317W	0.698398	2467
YDR356W	1.25699	3057
YGL095C	3.73524	3072
YJR080C	0.857661	3669
YNR030W	2.92619	3337
YGR201C	1.23993	2552
YOL070C	1.33387	3091
YOR359W	1.28546	3371
YPL236C	1.99289	1927
YDR221W	0.719493	2547
YDR305C	1.72689	3004
YLR045C	2.78704	3476
YPL221W	1.2625	3642
YDR458C	0.833717	2071
YLR386W	0.831688	2539
YOR262W	1.59562	2644
YAL061W	3.37976	2411
YOR229W	0.896085	3364
YML009C	0.830685	2555
YGR262C	0.497634	2676
YLL022C	0.307044	3047
YBR193C	1.85717	2661
YDR504C	0.824889	3318
YDR530C	0.547272	2833
YBR262C	1.57731	3234
YGL156W	1.6146	2113
YDR511W	0.154472	1812
YBR253W	0.907945	3080
YIL157C	0.606579	2572
YER171W	3.02273	2505
YHR016C	0.664664	2644
YBR162W-A	0.604717	2079
YHR122W	0.770058	2753
YDL018C	2.39805	3442
YBR260C	0.764899	3484
YPL249C	1.67676	3139
YBR282W	2.54952	2302
YIR014W	0.347919	1188
YKR038C	0.328287	3573
YHL017W	1.71598	2037
YPL128C	0.718532	3130
YPL088W	0.586591	2837
YPR098C	1.85625	3141
YGR009C	0.901143	2829
YDR196C	23.6381	2249
YDR192C	3.36024	1419
YHR105W	0.208541	2059
YJR131W	2.03176	2309
YDR178W	0.944501	2850
YJR132W	3.77877	2978
YDR428C	0.912429	3086
YBL079W	0.157708	3441
YFR028C	0.52753	3030
YDR096W	2.41924	2162
YDR311W	1.40754	3260
YNL257C	0.885906	1367
YNL138W-A	2.61302	3426
YMR298W	0.601464	2975
YNL316C	0.545543	2705
YJL011C	1.64125	2930
YGR121C	0.465408	1926
YHR062C	0.732457	3076
YDR330W	0.379495	2492
YKL100C	1.46308	3553
YIL066C	0.211132	2675
YCL057C-A	0.606665	2946
YGL240W	1.4709	1360
YGR177C	1.01862	2217
YGR195W	0.58566	3656
YOL129W	0.221397	3000
YDR061W	1.15231	3422
YNL323W	1.07136	2978
YOL090W	0.651793	3191
YMR076C	1.56936	2977
YER017C	0.452907	3141
YLR182W	0.908841	3241
YIL005W	0.320316	4525
YDR016C	12.5093	2459
YDR507C	0.713159	3100
YPL223C	0.879061	2442
YOL031C	1.10703	3289
YDR320C-A	2.06792	3151
YKL058W	0.608068	2640
YML071C	3.28719	3030
YBR058C-A	2.36669	3371
YOR101W	0.747815	2813
YNR067C	3.54662	3056
YOR141C	0.973868	2961
YPL047W	0.580461	3299
YLR055C	0.604761	2347
YGL067W	3.34641	2760
YDL202W	0.684553	3448
YER139C	0.178991	2796
YBR251W	1.6985	3121
YOR112W	3.53527	3031
YBL035C	1.11235	2511
YIL106W	1.62639	2479
YGR274C	0.345973	1633
YGR266W	1.35168	3230
YLR026C	0.152218	3181
YKL002W	3.50304	2857
YDR236C	2.33835	2456
YOR175C	0.978511	2998
YLR114C	0.629461	3799
YMR286W	1.5733	3405
YNL306W	4.06226	3710
YIL091C	4.44072	3750
YML097C	1.48872	3094
YEL050C	2.27855	1614
YIL162W	0.171826	2368
YOR078W	0.868345	3083
YDR462W	0.672172	3243
YKL010C	2.81849	3065
YER088C	0.170279	3048
YDR476C	0.453586	2991
YCR071C	1.17949	2797
YML116W	10.1028	1926
YOR094W	1.19833	3570
YMR029C	0.763663	3314
YDR231C	0.67225	2558
YPR161C	1.62728	3324
YCR090C	0.859676	3669
YOL155C	0.133787	2913
YMR193W	0.599072	3176
YNR026C	0.748457	2605
YAL046C	0.430022	1951
YNL177C	0.390533	3277
YOR252W	0.475889	3718
YPL105C	0.750226	2958
YHR028C	1.5168	3103
YAL026C	0.0890103	3187
YBR236C	0.573462	3123
YDL112W	3.63949	2626
YMR161W	1.66541	2774
YPR144C	1.24777	3589
YGR286C	1.43693	4780
YMR228W	0.89194	2799
YBR002C	1.47587	2889
YMR292W	0.323456	3785
YDL019C	0.721327	2981
YHR192W	3.0711	3393
YOR383C	0.124233	3625
YMR021C	1.21135	759
YKL119C	1.18723	2843
YDR257C	3.03194	3686
YGR194C	4.48897	3267
YPL053C	0.804379	3315
[truncated: 1,925 more rows]

## Sheet: Suppl Table 4
Supplementary Table 4. Relation between RRS and protein expression in yeast. Data related to Figure 2B.
Gene	RRS	Expression
YDR011W	1.27592	1.76725
YOL093W	1.7335	8.65265
YER171W	3.81823	9.88482
YEL003W	0.942022	10.5283
YDL113C	0.532509	11.3534
YHR154W	1.77326	12.0061
YFR007W	0.433209	13.2441
YMR259C	1.68952	13.593
YOL090W	1.19353	13.8083
YAL031C	2.25821	14.8797
YDL095W	2.29968	14.9264
YFR033C	0.786404	18.3508
YBR044C	0.811105	19.5363
YDR171W	1.89647	20.3802
YGR189C	2.5249	21.0552
YLR335W	0.894006	21.4271
YNL041C	0.18112	22.1405
YIL126W	3.07651	22.8577
YLR056W	1.18182	23.2422
YER008C	1.80505	23.7506
YLR321C	0.464487	24.7966
YNL087W	3.85573	25.6853
YNL221C	0.757836	25.9035
YER149C	1.78779	26.133
YGR148C	1.14905	26.6787
YLR071C	0.406287	26.9102
YDR293C	0.439305	27.214
YMR192W	1.26072	28.9367
YKL173W	0.42869	29.4542
YPR112C	1.49784	29.6895
YLR241W	1.77628	31.3442
YPL043W	3.73183	31.7657
YGL129C	0.967348	33.6172
YHR108W	0.0518674	33.9836
YNL127W	8.73277	34.0139
YGL156W	1.6146	34.798
YKR043C	0.209376	34.9998
YPL207W	0.363342	35.3531
YDR167W	1.82169	35.929
YDR405W	2.51231	36.2436
YDR145W	2.22978	36.3844
YJR122W	0.332561	36.4307
YJR046W	1.83566	37.1306
YGL095C	5.10335	39.6233
YPL217C	0.763926	39.8277
YOR112W	3.53527	42.2157
YDR321W	1.01402	42.73
YER080W	2.29077	43.7058
YPR135W	6.61544	44.8028
YER157W	0.592806	44.926
YPL188W	2.12642	45.5964
YDL019C	1.26913	46.182
YHR083W	0.63275	46.2396
YDR172W	1.25882	46.2716
YNL166C	0.335769	46.3448
YLR088W	0.17985	47.0447
YGL145W	1.49153	50.5605
YGR093W	8.99035	50.8605
YCR054C	2.18994	51.5588
YOL094C	1.33534	54.753
YEL051W	0.851317	54.9217
YPR133C	2.51763	55.2472
YNL310C	1.54672	55.2962
YOR303W	0.763124	55.9223
YOR035C	2.65745	56.0966
YDL040C	1.22971	56.2734
YMR152W	1.66933	57.1671
YBR260C	0.764899	57.8469
YOL109W	2.69682	58.9813
YDR139C	1.83246	60.8576
YMR174C	1.28089	61.4852
YNL027W	10.9175	62.6789
YMR196W	4.34898	62.8284
YCL011C	3.43084	62.9295
YJR003C	0.655329	63.753
YJL069C	0.546876	64.0744
YLR292C	0.461908	64.579
YPL101W	0.161031	64.7157
YLR309C	2.9396	66.7478
YEL050C	4.29497	68.2532
YLR057W	3.03046	68.5019
YJR031C	1.06435	68.5459
YIL091C	5.00524	68.8645
YGL169W	0.422817	69.0446
YBL035C	1.11235	71.0114
YJR002W	1.02128	71.1227
YKL214C	1.47343	71.5631
YDR092W	2.28026	72.7569
YLR045C	10.0109	73.0345
YLL003W	2.45012	73.2677
YKL215C	1.44395	73.5789
YGR245C	2.78611	73.7662
YOR069W	2.26837	75.6999
YJR130C	0.465648	76.2404
YJR025C	3.99556	78.0093
YCR015C	2.55914	78.0523
YLR382C	1.22783	78.5196
YJL165C	1.86177	78.9417
YPL116W	1.76401	79.1081
YML031W	0.484635	79.2976
YDR108W	4.07487	80.1457
YKR003W	8.01166	80.2084
YHR138C	0.377241	80.7492
YDL031W	0.924257	80.9795
YDR375C	0.169281	82.7778
YLR129W	1.15418	82.8434
YHR072W-A	1.81022	83.1932
YFR050C	0.238189	83.3558
YGR232W	0.280904	83.7889
YIL027C	1.74631	83.8073
YIL035C	1.11744	84.258
YPL096W	1.01222	84.5529
YDL212W	2.64604	84.907
YPL084W	0.981104	84.9303
YMR307W	2.65581	86.0784
YDR166C	3.93267	87.0753
YJL074C	1.17735	87.4929
YDR380W	0.240675	87.7517
YOR174W	0.925436	87.8731
YMR282C	2.09748	89.1207
YGR012W	0.505578	90.3544
YPR105C	10.4503	91.1257
YMR004W	2.14162	93.0366
YER151C	2.04586	93.2146
YPL030W	2.14952	93.3173
YJL125C	1.17157	93.4709
YMR028W	0.43082	94.0049
YBR017C	1.04175	94.4507
YER042W	10.2777	94.7148
YHR072W	0.512816	95.4626
YNL256W	0.741787	96.2555
YKR038C	0.328287	96.7226
YNL100W	1.58469	96.9939
YBR251W	2.77478	98.4268
YMR067C	4.32609	98.9485
YCL039W	1.4389	99.8023
YGR252W	0.378448	100.883
YOR212W	0.428199	101.584
YGR159C	1.12873	103.75
YCR087C-A	1.16948	103.989
YOR145C	0.547028	104.475
YIL005W	0.320316	104.769
YNR029C	2.07012	104.846
YAR002C-A	1.35645	105.415
YPL186C	2.616	105.711
YOR124C	0.906036	106.102
YDR074W	0.542759	106.924
YBL007C	0.537059	107.934
YNL177C	0.390533	108.461
YDR097C	2.73655	108.97
YFR006W	0.3542	109.424
YKL057C	0.430755	109.606
YML121W	1.41438	109.64
YBL037W	3.18036	109.989
YPL183C	1.84267	110.478
YBR281C	3.44992	111.668
YMR267W	6.00679	111.893
YBL090W	1.12088	112.246
YBL078C	3.92999	112.28
YOL145C	0.353461	112.283
YOR059C	3.68584	112.876
YPR025C	1.45721	113.031
YOL027C	3.18379	113.297
YNR052C	4.70875	113.325
YDR412W	2.50592	113.592
YLR083C	0.835103	114.099
YKL077W	4.43714	114.249
YOL033W	1.96245	115.528
YMR049C	0.146914	116.399
YBR280C	2.92509	116.663
YNR015W	0.427535	117.09
YJL012C	3.80716	117.16
YLR417W	3.05966	117.588
YLR345W	2.45476	117.856
YNL118C	3.62178	119.581
YER017C	0.602127	120.548
YMR135C	0.637425	122.545
YLR409C	2.88921	127.865
YER099C	8.5717	128.431
YHR077C	4.9922	128.757
YJL049W	0.576274	130.182
YDR051C	0.53995	130.305
YIL063C	1.63838	131.184
YJL011C	2.84331	131.299
YDL112W	5.37939	131.505
YPR128C	0.765974	132.73
YMR124W	0.116122	132.742
YIL068C	1.1772	135.042
YER142C	1.05101	136.122
YLR276C	1.77013	137.257
YDR080W	1.35277	137.93
YBR102C	3.97681	138.175
YGL059W	4.2327	138.41
YDR060W	2.75684	139.798
YPL009C	1.06016	139.948
YJL031C	6.00843	140.241
YCL031C	1.46988	140.546
YDL101C	1.32281	141.828
YFR041C	2.14684	142.339
YPR144C	1.24777	142.651
YOR207C	4.34523	142.659
YOR108W	1.37754	143.425
YMR029C	0.763663	144.398
YOR150W	0.453051	144.79
YNR003C	1.45971	146.598
YHR206W	0.245469	147.181
YHR039C	1.41413	147.409
YLR186W	0.268387	147.878
YPR148C	5.72537	148.078
YNR054C	2.89096	148.908
YMR009W	1.236	149.001
YIR022W	2.66336	149.348
YIL138C	2.35489	149.498
YMR115W	0.147233	149.93
YNL026W	0.32942	150.537
YLR050C	1.80288	152.903
YDL002C	5.32426	152.904
YLR148W	2.49491	154.204
YGR261C	8.43783	154.364
YGL246C	6.8196	155.229
YGR116W	2.44361	155.252
YGR161C	1.86304	156.118
YBR110W	2.52184	158.461
YGL223C	0.531129	159.392
YPL270W	0.0459798	159.564
YJL145W	1.30923	159.88
YCR035C	1.37038	160.909
YBR082C	2.44201	161.159
YJL050W	1.76587	161.904
YER127W	1.15588	163.897
YDR311W	1.40754	163.907
YMR061W	0.381834	165.433
YBR003W	0.282953	165.855
YDL115C	0.806022	167.229
YKR082W	3.953	167.25
YLR387C	7.21763	168.738
YIL030C	4.20658	168.781
YMR015C	0.293002	169.013
YGR215W	3.32273	170.231
YPR161C	2.72564	171.24
YPR024W	2.38425	172.126
YGL027C	2.14281	172.339
YLR226W	2.23167	172.788
YNL313C	2.23033	172.914
YNR013C	2.77087	173.993
YFL053W	0.202408	174.17
YPL210C	1.46799	174.415
YHL029C	1.71535	174.43
YGL012W	1.30832	176.234
YNL312W	1.64536	176.247
YIR001C	1.73993	177.472
YKL047W	2.48363	178.061
YBR288C	0.146402	180.003
YLR380W	0.855362	181.497
YLR222C	1.60812	181.622
YAR002W	0.646532	182.177
YPR100W	4.11235	182.333
YHR042W	0.776979	183.797
YGR266W	1.86415	184.642
YDL161W	0.723891	186.641
YPR155C	2.37234	186.995
YGL056C	0.940488	187.303
YOR250C	0.578863	188.209
YOR132W	1.1812	189.719
YFL004W	1.94599	190.301
YIL115C	2.09029	190.348
YNL129W	5.1363	191.199
YOR281C	6.01533	191.51
YOR206W	1.42926	191.771
YIL105C	1.27714	193.476
YPL266W	1.36267	196.199
YPL214C	1.28141	196.473
YGL082W	3.05452	197.894
YKL141W	0.145806	197.959
YDR055W	0.254952	198.759
YPL132W	0.701258	202.377
YER048W-A	0.427326	202.652
YCL052C	7.83011	203.349
YHR187W	0.20933	203.406
YNL048W	1.43884	204.145
YJL197W	1.61214	204.21
YLL036C	0.629499	204.276
YJL053W	2.92704	204.72
YGL200C	0.434474	205.605
YNL115C	1.92753	207.717
YOR196C	3.89789	208.129
YHR076W	1.9677	208.893
YEL032W	10.4603	210.415
YDR164C	1.27727	210.727
YDR001C	0.718919	211.073
YHR199C	0.552996	212.237
YPR125W	1.2287	213.452
YPL195W	1.98981	213.558
YJL158C	0.0740795	215.647
YJL029C	1.20305	215.938
YGL201C	0.968772	216.806
YOR357C	1.1547	219.164
YNL308C	2.62795	220.079
YDL046W	1.16437	222.451
YKL032C	0.231612	222.468
YER044C	1.7082	222.831
YJL148W	1.21543	223.806
YPL208W	2.29938	223.985
YJL033W	1.16459	223.992
YLR055C	0.604761	224.43
YKL054C	2.31837	225.479
YKR024C	1.50595	226.741
YMR189W	2.06021	226.951
YPR189W	3.04573	231.97
YLL034C	0.474662	232.273
YGR147C	1.13687	233.303
YOR056C	1.02552	234.629
YHR030C	2.37931	235.515
YBL055C	0.644795	236.594
YOL041C	0.304438	237.425
YJR042W	1.25789	238.275
YCR052W	1.05017	239.601
YJL076W	0.400196	239.81
YLR095C	0.993227	240.295
YGR111W	1.96908	244.246
YER021W	2.95702	244.387
YLR085C	1.23128	245.881
YGR117C	1.61572	246.273
YKR071C	2.87266	246.494
YJL112W	0.627566	246.753
YOL021C	0.636798	247.267
YJL204C	1.66937	248.295
YER024W	1.58033	248.816
YHR062C	0.732457	249.336
YPR187W	1.89825	249.951
YMR158W	0.709381	251.791
YKL135C	0.522256	252.808
YOR243C	0.153424	253.117
YOR216C	3.27453	254.079
YNL232W	3.69313	254.812
YCL059C	2.38223	254.905
YPR073C	0.450688	255.611
YBR115C	5.1411	256.035
YLR033W	6.1019	256.154
YKR025W	20.4842	256.333
YKR008W	1.31365	257.762
YOL125W	0.858197	258.46
YBR122C	0.433363	261.02
YMR153W	1.65717	261.422
YDL074C	1.6548	262.029
YBR222C	10.6274	262.067
YOR298C-A	3.67394	262.098
YKR062W	0.343687	262.217
YKL106W	2.10981	262.919
YHR188C	0.613952	264.255
YLR410W	1.66403	264.611
YDL168W	1.61685	265.324
YMR310C	0.218182	265.424
YKL112W	0.217648	266.1
YMR272C	0.550266	266.561
YML056C	2.07575	266.98
YCR057C	0.897611	268.011
YDR430C	1.33498	268.768
YKL194C	0.332654	269.519
YKL138C	2.17069	270.077
YDR257C	3.03194	270.274
YBR227C	2.89514	270.278
YLR114C	0.629461	271.14
YEL055C	1.86571	271.409
YEL058W	1.87309	272.565
YDR358W	0.466404	272.593
YPR103W	2.54226	275.295
YMR228W	0.89194	276.297
YHL013C	3.81377	276.371
YHR065C	2.15635	278.878
YDR098C	0.40614	278.976
YPR048W	0.316589	279.519
YGL101W	1.15289	279.729
YJR129C	0.522425	281.88
YPR047W	2.47395	283.038
YGR173W	0.990452	283.565
YAL035W	0.901661	284.036
YAR042W	0.166289	284.556
YGL039W	0.650161	285.176
YGL111W	1.48161	285.268
YCR072C	0.833186	285.345
YJL071W	3.38174	285.974
YDR117C	3.92583	286.721
YCL001W	1.31249	286.847
YKR060W	1.09171	287.562
YEL046C	0.291016	288.103
YGR130C	0.443147	288.974
YHR100C	0.174048	289.13
YGR005C	2.03021	289.812
YOL076W	0.542241	290.043
YPR086W	1.1858	290.874
YIL044C	1.03369	292.81
YKL019W	1.88124	293.036
YBL091C	2.01854	294.36
YOL016C	2.24494	294.57
YOR326W	0.466715	295.733
YGL213C	3.06751	295.851
YOR042W	2.36653	296.894
YFR014C	2.06176	297.415
YEL031W	0.756393	297.821
YGR103W	6.29235	298.74
YFR016C	1.36491	299.872
YBR084W	0.320269	301.171
YGL097W	3.24718	301.525
YBR080C	0.145669	302.339
YOR340C	3.94121	302.491
YGL224C	0.124575	303.633
YJL082W	5.29497	304.46
YKL073W	4.68971	305.268
YML004C	0.223612	307.382
YNL163C	5.69152	308.157
YDL082W	0.539928	309.173
YLR396C	2.28091	310.292
YBL079W	0.157708	310.534
YDR496C	1.05635	310.535
YGR202C	2.07093	311.958
YBR247C	5.69267	312.922
YGL232W	5.39022	313.139
YOR016C	3.40508	313.456
YMR129W	1.69804	313.87
YCL029C	1.08129	313.927
YPL129W	0.814297	314.937
YKL159C	2.05362	315.476
YDR470C	2.94744	315.571
YMR134W	14.7167	315.606
YBR029C	0.265522	315.977
YDR484W	2.37838	316.298
YBR096W	0.500172	316.547
YKL068W	2.18074	316.579
YBL059C-A	1.68016	317.093
YAL014C	1.4597	317.842
YAL042W	2.08484	320.595
YNL244C	2.37466	321.619
YPR019W	0.0471552	322.095
YOR354C	0.483414	322.099
YPR020W	0.524403	322.191
YLR216C	3.48492	324.761
YGL119W	3.92733	325.674
YPR016C	0.391457	326.755
YPR127W	0.716594	328.251
YDL166C	3.20886	328.622
YBL050W	2.39678	329.78
YGL238W	2.03041	331.033
YOR109W	0.96145	331.246
YBR286W	1.23578	332.58
YHR024C	1.4015	332.961
YMR089C	0.306173	333.735
YPL001W	1.45795	333.873
YNL005C	1.95361	336.536
YMR261C	0.40573	337.087
YGL185C	0.3883	337.109
YMR031C	2.25839	337.531
YHR110W	0.707664	337.831
YNL084C	2.40676	338.57
YDL202W	0.684553	338.888
YML013W	0.708693	339.349
YPL097W	0.904097	339.715
YNL264C	0.805656	340.228
YBR151W	0.751319	343.214
YHR025W	1.07728	343.669
YHR028C	3.74478	344.968
YNL059C	0.141734	346.64
YGR128C	0.476293	346.901
YLR104W	0.947648	348.145
YDL022W	0.68747	349.464
YMR290C	1.98908	351.251
YBR142W	1.33437	352.324
YOR176W	1.54131	352.675
YNL141W	0.833652	353.033
YDR229W	0.785002	353.533
YIL034C	0.575728	353.564
YJR084W	6.55985	356.28
YMR140W	0.984969	356.569
YDL065C	0.939828	357.441
YDL116W	1.6578	357.968
YFR028C	0.52753	358.387
YOR111W	0.701055	358.691
YBR094W	1.2033	359.516
YNL243W	1.07807	359.825
YOR099W	1.15353	362.233
YDR153C	1.80681	362.293
YPL012W	1.76649	362.917
YDR328C	1.15893	364.334
YML063W	0.407567	365.039
YEL022W	3.41982	368.589
YGL164C	2.06363	368.869
YMR090W	1.79422	370.609
YJR072C	0.8966	372.707
YBR155W	3.34645	373.145
YJL178C	3.61845	375.285
YNL061W	27.5068	375.503
YHR146W	8.45701	376.257
YML112W	0.44625	378.094
YER101C	1.52411	380.152
YPL119C	1.46079	386.042
YNL137C	2.26933	387.317
YGL241W	0.445078	387.432
YJR051W	1.80135	387.504
YPL086C	2.90935	391.593
YDR449C	1.82974	393.078
YEL060C	0.587272	395.959
YOR288C	7.91975	396.889
YMR130W	1.99105	398.307
YNL265C	5.8931	398.631
YFL048C	8.20384	402.036
YML057W	0.55689	402.556
YKL110C	1.53211	405.651
YGR279C	0.967719	406.035
YGL120C	0.801506	407.107
YKR097W	0.511696	407.198
YOR087W	2.25174	411.498
YNL330C	1.69299	411.759
YER029C	1.2231	413.208
YNL216W	3.84741	415.138
YBR002C	2.66827	415.237
YGL130W	0.666351	416.869
YCL017C	5.0639	417.844
YNL173C	2.66137	418.05
YIL010W	1.33784	420.432
YNL182C	3.29386	421.081
YJR096W	1.89792	422.089
YDR231C	1.2854	422.445
YGR167W	3.98991	425.2
YDR394W	1.46619	426.819
YMR104C	0.513582	427.396
YDR390C	0.922215	428.307
YER156C	0.573302	428.404
YLL029W	0.356261	428.645
YNL323W	1.07136	430.132
YDL052C	0.726009	434.069
YKR066C	0.66238	435.121
YHR009C	0.26478	436.182
YOR141C	0.973868	436.425
YPL139C	1.69465	440.291
YPR139C	4.04348	441.773
YLR298C	5.30396	441.825
YPR108W	0.854439	443.608
YGL092W	2.8157	444.455
YDR268W	2.26928	445.669
YHR112C	0.684075	446.401
YGL172W	0.402187	448.067
YFL016C	1.43178	448.084
YHR117W	0.333281	449.017
YOR138C	1.15725	449.505
YHL039W	0.333871	449.528
YPL170W	0.952039	449.821
YGL099W	0.112558	450.13
YHR109W	1.44734	451.275
YDL150W	4.20435	451.851
YJL052W	1.13285	453.114
YMR237W	3.0025	453.788
YGL228W	2.87901	454.988
YBR166C	0.527657	455.092
YNL123W	1.84901	456.049
YGR048W	2.5922	456.77
YIL128W	1.94416	457.427
YPL093W	1.39464	458.283
YAL059W	2.39279	458.579
YHR196W	0.546915	460.621
YPR058W	0.562702	463.086
YKL113C	2.65433	464.985
YOR101W	1.33475	466.711
YML131W	1.53703	470.384
YPL111W	0.324503	471.743
YKR069W	0.381095	472.37
YKL114C	1.29986	474.475
YHR098C	1.94921	476.929
YFL041W	0.908422	478.091
YBR279W	2.01084	479.955
YNL001W	4.90302	482.722
YOR057W	3.34323	482.758
YBR053C	1.43346	485.932
YIL042C	2.50174	486.864
YDL044C	2.05159	487.817
YPR114W	0.898835	490.53
YDR322W	0.185629	491.305
YJR142W	0.949939	491.595
YKL128C	0.746265	492.882
YNL004W	17.8886	495.296
YGL252C	3.0832	497.092
YPL239W	5.768	499.772
YOR091W	0.823175	500.39
YDR294C	2.29667	501.462
YNL040W	1.53478	501.843
YPR113W	0.342463	502.346
YHL038C	0.229829	502.416
YIR004W	5.16176	503.032
YDR516C	5.47813	503.54
YJR143C	2.16075	505.96
YMR289W	0.931175	506.755
YIR024C	0.744054	510.904
YKL088W	1.99285	511.455
YDL225W	1.86593	513.318
YHR085W	12.8528	514.446
YGL005C	4.49044	515.169
YKL204W	0.486606	518.33
YJL030W	0.594081	518.432
YGL184C	3.59187	520.538
YDL226C	1.41542	520.882
YMR132C	4.44045	520.944
YKR018C	2.33427	522.426
YOL102C	0.553288	522.666
YDR531W	1.3557	523.882
YGR210C	3.36215	524.888
YKL029C	3.8319	525.24
YJL063C	1.21087	527.461
YGR209C	0.990349	528.429
YJL002C	0.81836	528.772
YOR238W	2.0716	529.218
YKL196C	1.21909	529.634
YGR235C	3.76414	529.81
YGR020C	4.26246	531.09
YHR052W	0.560597	537.15
YIL075C	3.34388	538.096
YNL036W	0.555583	538.21
YGL207W	2.67939	538.499
YIL022W	1.95232	542.255
YJR014W	1.3333	547.574
YGL065C	5.81216	549.156
YOR224C	0.243679	549.522
YJL180C	0.231514	552.422
YOL088C	2.1993	552.797
YMR113W	7.20026	553.712
YHR161C	0.386218	553.734
YPL199C	1.68234	553.811
YLR026C	0.152218	556.851
YAL036C	1.31962	557.528
YOL126C	1.3968	559.264
YGL107C	5.85927	560.469
YHR070W	1.28187	562.008
YER006W	3.31506	564.523
YOR260W	0.0812332	566.467
YIL109C	1.79267	570.376
YPR088C	0.978821	572.316
YIR026C	8.39034	572.747
YJL010C	0.56422	573.589
YPL117C	1.42882	574.776
YMR131C	0.122286	576.034
YNR067C	3.54662	576.657
YPR129W	0.594536	577.845
YBR171W	0.310871	577.926
YML105C	2.13271	579.828
YOR254C	1.20434	580.132
YLR196W	6.86484	580.872
YBR039W	7.44213	581.668
YBR185C	1.11289	582.424
YKL218C	4.79685	585.503
YPL190C	0.242883	586.436
YER062C	1.3205	589.6
YHR046C	3.49968	590.484
YPR029C	1.25311	593.693
YOR241W	1.96715	594.356
YDR245W	3.4948	595.456
YIL137C	1.87172	597.266
YMR260C	2.1969	600.072
YNL067W	0.419501	603.236
YOR160W	4.07848	604.067
YOL098C	3.55757	607.122
YGL137W	2.26736	607.818
YNL206C	0.299731	610.823
YJR068W	11.793	613.856
YMR060C	1.05071	615.097
YPL118W	1.20278	616.284
YDR465C	1.1633	617.473
YMR296C	0.418331	622.009
YGR165W	1.46068	624.09
YOR157C	0.199982	624.97
YGR040W	0.901219	627.779
YMR244C-A	1.54525	627.897
YOR143C	8.96195	630.229
YOR115C	1.16948	630.49
YIL074C	1.37581	631.741
YML110C	1.18397	636.885
YKL154W	1.24617	638.034
YOL124C	2.62528	639.261
YJL111W	0.717551	640.178
YBR202W	2.51264	641.048
YPL178W	0.184608	641.274
YOR155C	2.76752	644.689
YNL185C	1.57823	647.401
YJL192C	3.5586	649.231
YBR085C-A	2.57223	650.014
YDR116C	0.572888	650.293
YBR170C	12.7729	651.346
YKL087C	1.56591	651.727
YHR005C	19.0632	654.416
YNL002C	1.41902	655.377
YGR181W	2.19757	658.724
YBR268W	1.47062	662.296
YJL020C	0.592732	663.045
YPR131C	4.61351	663.701
YBL095W	0.673688	665.542
YAL016W	1.25601	668.269
YHR148W	0.706724	673.421
YKL213C	0.385287	675.256
YJL200C	1.08433	677.226
YMR073C	0.364549	679.461
YML130C	6.24521	680.245
YDR194C	0.251447	680.349
YHL014C	1.25563	681.759
YJR024C	0.886076	681.949
YBR169C	2.28518	683.886
YKL091C	1.00316	685.062
YPL215W	0.404246	688.185
YBR273C	0.949149	693.664
YDR238C	0.427196	695.154
YIL157C	0.606579	696.428
YPL094C	0.444252	697.064
YLR179C	0.62814	700.042
YCL028W	2.4039	702.556
YGL221C	0.384262	704.917
YOR078W	1.95469	706.572
YOR251C	0.992838	707.632
YMR197C	0.951721	710.816
YDR021W	4.90996	711.989
YHR197W	1.33033	715.165
YLR314C	2.86635	716.285
YLR231C	3.35428	716.344
YNL200C	2.58755	719.213
YJR125C	1.44864	721.429
YML050W	0.34054	723.99
YNL108C	2.10654	724.07
YBR146W	5.48669	727.623
YGL125W	0.191504	729.052
YDR068W	3.36014	730.85
YBR034C	0.868078	731.027
YGR095C	1.4826	732.514
YPR004C	0.415667	733.063
YBL056W	0.718759	733.213
YOR158W	1.26777	733.906
YLR386W	1.5508	734.845
YJL001W	3.94297	736.034
YPL240C	3.64455	736.391
YOR272W	6.06018	737.264
YNL247W	0.334246	739.898
YBR249C	2.31807	741.151
YDR299W	4.75779	741.691
YLR435W	1.69431	748.26
YMR096W	1.71567	748.36
YNL031C	0.140995	749.956
YLR025W	4.4453	750.843
YDR061W	1.15231	750.885
YHR063C	1.18004	750.956
YER174C	1.49783	751.144
YGR119C	1.70652	752.939
YGR201C	1.23993	758.721
YHR001W	0.25318	760.382
YOR236W	1.04841	762.31
YJR111C	1.54902	764.043
YPR011C	2.45176	764.513
YOR165W	0.438212	765.061
YDL072C	0.545037	766.644
YMR214W	8.44444	766.847
YMR125W	4.20932	767.613
YDL045C	2.30865	767.848
YML115C	2.87306	768.161
YFL044C	1.75093	772.175
YPL243W	1.81665	776.504
YKR070W	1.08804	780.485
YMR241W	0.489929	781.642
YKL023W	2.57725	781.643
YHR012W	0.517268	782.792
YOL049W	0.664354	782.793
YDL147W	5.47641	786.784
YJR117W	3.432	791.326
YKR084C	4.34983	792.683
YGR211W	1.85319	795.754
YMR146C	2.31589	797.609
YNL112W	1.52936	797.708
YLR300W	0.380348	799.372
YIL110W	2.34136	804.019
YOR323C	2.69014	805.88
YGR194C	4.48897	808.513
YPL173W	2.54556	809.198
YJL183W	0.322187	809.241
YKL167C	1.21588	811.635
YMR027W	0.733272	813.337
YIL116W	3.13577	816.017
YHL033C	0.253305	817.232
YCL045C	0.144674	818.889
YDL063C	3.49144	825.163
YKR081C	0.611169	828.277
YLR287C	1.4803	828.963
YIL065C	0.283367	832.013
YJL179W	4.17949	832.502
YKL103C	3.75685	833.264
YER012W	2.6919	837.093
YDL237W	2.36745	837.97
YDR272W	2.82342	840.543
YGL050W	3.52036	842.507
YFR051C	0.345314	842.565
YAL025C	1.36803	846.624
YMR145C	3.4764	849.434
YJL006C	1.48261	850.569
YBR214W	1.02915	851.11
YOR027W	1.6369	851.298
YPR143W	5.89703	851.558
YER175C	1.6322	855.539
YOR356W	1.88291	855.741
YIL078W	4.58853	859.523
YCR088W	0.606723	864
YJL126W	0.315446	866.007
YIL093C	2.84074	867.648
YNL277W	2.1261	868.709
YMR276W	0.28867	868.959
YOL012C	0.474034	871.154
YDR379C-A	1.16812	873.242
YLR258W	1.69829	873.595
YNL110C	1.29784	875.73
YBR291C	1.84611	879.667
YKL040C	27.7326	880.735
YBR095C	2.41832	881.641
YER063W	1.40658	886.231
YDR408C	0.593598	886.958
YLR418C	4.23864	891.259
YNL151C	0.549557	894.115
YLR395C	1.69847	898.447
YPR034W	3.23854	899.332
YIL083C	1.96326	916.784
YAL021C	0.679161	921.548
YDR127W	1.45549	921.856
YJR019C	0.38576	922.124
YKR065C	0.331133	924.575
YIL094C	1.69155	924.901
YER090W	16.7229	925.782
YBR263W	2.35685	928.52
YKL009W	1.25587	929.244
YMR193W	1.63645	930.602
YHR190W	1.0628	931.47
YOR074C	1.37954	933.537
YBR104W	2.77438	937.278
YJL041W	0.964146	939.318
YLR290C	1.61212	941.395
YBR159W	14.4553	943.816
YNR057C	0.258564	948.202
YIL155C	0.865394	951.313
YPL143W	0.520887	957.569
YHR192W	3.0711	959.055
YMR091C	7.72901	961.092
YGL153W	25.4249	962.808
YNL117W	2.74433	963.082
YGR253C	4.90058	963.73
YDR165W	0.954686	963.74
YPL212C	4.18859	965.978
YJL104W	5.53007	973.765
YOR294W	1.17062	974.482
YOR221C	2.33445	985.731
YDR189W	3.82322	991.531
YLR069C	1.82308	993.089
YGL018C	0.432307	994.094
YMR033W	1.15202	995.032
YPR010C	2.45831	996.053
YML125C	0.439124	996.953
YIR012W	1.02481	997.967
YDR346C	0.525378	998.581
YGL078C	3.14352	998.597
YOL057W	1.41309	999.492
YNL175C	0.353186	1001.66
YLR429W	1.86703	1002.7
YGR244C	0.892269	1004.85
YDR354W	0.601749	1015.73
YOL042W	1.68811	1016.23
YOL097C	0.705833	1016.33
YJR075W	2.23752	1018.03
YKL212W	1.23478	1019.57
YDR246W	2.69305	1020.28
YGL048C	1.78581	1031.79
YBR079C	0.252811	1035.7
YGL001C	10.7036	1038.3
YGR262C	0.497634	1040.14
YIL033C	0.49812	1041.45
YJL186W	2.5341	1043.1
YBR176W	4.53032	1044.5
YJL060W	2.15034	1048.39
YML054C	0.166028	1051.33
YDR101C	0.61489	1057.35
YHR137W	0.495476	1066.29
YDR296W	1.07845	1067.03
YJR009C	1.03418	1070.11
YGR277C	2.27175	1071.94
YBR037C	2.3808	1081.91
YPL211W	24.5444	1089.44
YML017W	0.962524	1089.93
YLR133W	1.40191	1092.58
YBR106W	0.225688	1094.63
YDR212W	3.94701	1094.85
YJL034W	0.281754	1097.59
YMR041C	1.66112	1098.85
YDR347W	3.54195	1099.45
YPL031C	1.51344	1099.98
YGR195W	0.58566	1103.4
YMR205C	2.54175	1106.71
YJL177W	0.573588	1110.15
YER061C	1.3105	1110.52
YOL052C	3.55755	1116.93
YGR019W	0.364356	1120.93
YKL127W	4.15435	1128.47
YML094W	0.565358	1133.21
YOL010W	2.70936	1134.96
YHR144C	5.9832	1136.11
YPR040W	0.0762806	1137.06
YGR169C-A	3.47864	1138.92
YDR044W	0.183314	1139.07
YLR178C	0.857842	1142.61
YNL248C	1.97427	1143.08
YLR175W	1.15687	1144.06
YOR051C	0.630996	1146.81
YHR170W	0.506523	1151.45
YBR177C	4.6091	1152
YER016W	0.762163	1153.86
YLR295C	0.637885	1155.98
YGL248W	0.653668	1156.77
YMR300C	7.01604	1161.47
YMR062C	1.01412	1162.81
YPL246C	1.27777	1163.3
YNR053C	9.09816	1166.88
YOR168W	1.59882	1171.97
YBR120C	1.98292	1172.96
YOR085W	0.13204	1174.42
YCL050C	0.722426	1180.43
YML124C	0.237357	1182.9
YNL149C	2.79455	1183.42
YIL098C	1.79611	1184.9
YMR092C	2.65674	1185.62
YNL132W	0.979772	1188.48
YJL140W	2.35842	1197.06
YGL115W	1.88424	1198.32
YOL061W	2.69566	1198.42
YLR291C	0.364216	1199.08
YNL181W	1.45831	1205.78
YDL178W	1.83955	1210.05
YLR439W	0.848397	1213.36
YJR017C	0.172127	1213.7
YOR198C	0.578656	1213.95
YMR225C	1.13046	1216.93
YAL060W	0.619096	1219.45
YFL014W	1.01059	1219.76
YDR305C	2.79027	1230.14
YER031C	0.57115	1234.14
YKR074W	2.44642	1234.53
YER143W	3.88859	1234.74
YKL027W	2.61845	1243.68
YPL237W	0.850966	1246.83
YLR195C	10.7862	1254.81
YLR447C	4.72434	1256.12
YOR197W	0.39586	1265.88
YDL201W	13.8664	1278.3
YGR175C	2.39406	1279.09
YML070W	0.693597	1283.59
YDR377W	4.09695	1284.65
YDR434W	2.92033	1286.98
YNR034W	0.929922	1287.01
YJR057W	0.626545	1289.97
YPL169C	3.7648	1292.44
YNL315C	1.03611	1297.05
YLR078C	2.42291	1300.84
YLR146C	4.56373	1302.98
YMR038C	1.28898	1315.47
YOR163W	6.38809	1316.63
YKL117W	0.67822	1317.27
YOR222W	1.84013	1317.62
YPR180W	1.13451	1320.82
YPL125W	2.40754	1325.9
YHR104W	1.16712	1330.36
YLR075W	0.340995	1330.72
YMR178W	7.74977	1330.97
YJR064W	1.28734	1334.51
YKL192C	0.680426	1338.51
YNL098C	6.74341	1339.18
YCR030C	1.55947	1353.16
YDL051W	2.36482	1353.45
YOR007C	0.93943	1359.33
YBR056W	1.78861	1359.85
YPL260W	0.178644	1360.2
YER048C	2.27258	1361.31
YMR012W	8.4495	1361.94
YKL120W	1.01631	1364.24
YIR038C	0.526292	1365.57
YBL041W	0.538009	1372.1
YCR009C	4.05304	1372.97
YDR267C	10.6608	1386.54
YFR010W	2.5978	1387.25
YDR188W	2.74695	1401.16
YIL124W	1.63558	1402.65
YMR297W	1.65367	1403.28
YAR007C	1.96676	1409.88
YLR100W	0.555895	1411.03
YLL018C	3.52114	1416.64
YDR424C	9.98728	1418.47
YDR211W	5.64337	1423.37
YDR453C	2.16355	1425.99
YPL171C	1.05882	1428.56
YPR181C	0.22876	1432.41
YML092C	1.3299	1439.11
YNR022C	0.698779	1440.66
YDR175C	2.2308	1442.96
YPL028W	1.32598	1445.44
YPL271W	0.219724	1449.5
YDL174C	1.05288	1454.15
YEL071W	1.02867	1455.58
YER112W	5.82112	1460.22
YOR046C	1.8911	1463.31
YFR024C-A	1.27663	1465.93
YDR428C	0.912429	1466.27
YKR068C	0.884631	1469.42
YDL236W	2.0526	1482.96
YHL004W	2.22259	1484.46
YDL029W	0.748629	1486.25
YDR300C	5.03566	1489.23
YCL047C	0.582813	1490.32
YKL094W	0.120767	1492.13
YHR049W	0.896207	1495.99
YJL172W	0.387755	1497.5
YDL110C	1.63799	1499.01
YHR020W	3.16002	1507.53
YBL036C	1.23022	1507.97
YIL020C	5.32346	1513.19
YOR128C	1.86931	1516.24
YHR037W	3.39933	1526.02
YLR370C	0.0650043	1530.21
YML012W	4.3089	1535.73
YPR167C	1.85373	1538.33
YJR076C	1.76577	1540.41
YKR080W	1.37554	1557.81
YAL007C	0.610936	1565.43
YFL028C	1.0585	1573.69
YGR231C	2.03886	1580.24
YLR150W	2.24558	1582.63
YNL147W	3.7941	1588.67
YNL252C	0.423167	1595.12
YGL011C	0.190947	1595.45
YER073W	0.17594	1597.14
YHR034C	1.42593	1600.37
YHR068W	0.814096	1602.14
YDR236C	2.33835	1607.58
YGR078C	2.94679	1608.18
YDR280W	1.94518	1612.85
YNL281W	6.82519	1614.19
YBR046C	1.35011	1620.43
YDL067C	0.23584	1621.67
YDR248C	1.37377	1627.45
YNL016W	1.12676	1628.36
YFL022C	0.633901	1636.45
YBR145W	2.95834	1639.02
YFR053C	0.66083	1640.24
YDR429C	1.07402	1653.63
YOR122C	4.5158	1656.17
YDR476C	0.453586	1660.35
YLR285W	1.34554	1662.66
YPR060C	1.5951	1672.49
YML069W	1.04865	1674.63
YBL076C	1.48988	1675.33
YJR123W	0.379439	1679.46
YKL157W	0.427897	1696.07
YPR118W	1.09352	1697.03
YLR351C	1.08416	1697.78
YOR271C	0.2854	1717.2
YKL210W	2.07727	1718.16
YDR168W	1.72616	1719.69
YGR193C	1.34439	1721.34
YGL210W	2.63813	1726.71
YIL016W	0.382511	1726.79
YJL208C	0.341257	1728.34
YMR188C	2.48091	1734.05
YGL103W	0.493929	1734.36
YOR347C	1.79896	1734.49
YDR190C	1.7914	1736.17
YCR016W	0.927156	1738.1
YOL077C	0.537683	1751.4
YIL021W	4.01243	1751.44
YBL064C	2.74175	1754.82
YDR258C	5.9397	1755.26
YOL032W	3.01749	1758.55
YLR093C	2.51519	1770.62
YDL185W	0.607677	1775.13
YGR285C	0.266382	1779.42
YNL241C	0.795741	1780.28
YIL007C	1.38504	1784.71
YIL145C	17.9727	1792.42
YER081W	0.291883	1800.76
YEL048C	0.971921	1802.16
YCR004C	1.69213	1803.29
YPR145W	2.56778	1811.11
YGL030W	1.08713	1812.76
YOR230W	2.22042	1818.45
YOL040C	4.59101	1821.48
YPR080W	0.482565	1827.71
YER025W	2.17995	1829.91
YGR124W	0.364885	1833.56
YJL014W	3.40656	1835.51
YJR065C	0.347833	1840.59
YMR110C	0.965851	1841.79
YER083C	0.49022	1859.95
YML030W	0.519544	1860.49
YOR286W	0.991579	1871.26
YOR173W	1.53849	1888.64
YLR109W	0.440708	1888.67
YNL071W	1.69878	1890.49
YDL126C	0.606566	1894.66
YKL211C	0.6216	1900.37
YBR127C	8.0568	1903.02
YHR074W	1.28217	1903.74
YPL004C	0.585076	1913.34
YNL121C	0.806645	1914.85
YFR001W	1.29973	1922.09
YMR309C	0.629364	1922.29
YHR047C	0.43481	1927.99
YEL056W	0.336707	1931.08
YDL007W	0.531761	1933.1
YPL160W	0.761325	1934.68
YDR129C	2.18566	1936.65
YOR126C	0.25985	1937.24
YER133W	1.81234	1943.34
YKL033W-A	1.77205	1945.59
YJR048W	0.264224	1952.25
YOR317W	0.76382	1956.31
YDR510W	1.5376	1958.6
YDR234W	0.957341	1958.83
YMR315W	0.72369	1969.4
YKR016W	1.42193	1977.35
YNL079C	0.188753	1987.77
YNR021W	0.771278	1987.97
YOR234C	0.352983	1999.21
YDR158W	1.15079	2001.27
YHR147C	0.448699	2002.7
YER178W	0.460106	2020.07
YBR061C	1.07685	2025.08
YHR121W	3.02573	2025.9
YJL066C	0.716255	2026.29
YNL290W	0.455776	2039.58
YDR152W	1.97265	2044.06
YIL053W	0.505804	2046.78
YKR001C	3.61977	2051.82
YNL111C	0.893399	2053.84
YLR022C	1.5125	2059.73
YML055W	0.590139	2061.86
YER052C	2.25872	2063.17
YOR202W	0.624462	2067.39
YBR025C	2.80907	2067.99
YDR304C	1.70442	2075.51
YER134C	0.404564	2080.39
YNL007C	2.51833	2086.37
YER049W	3.25079	2086.38
YDR091C	3.67111	2090.82
YDL097C	6.14849	2106.87
YKR048C	0.303994	2126.13
YJL096W	2.32721	2138.04
YDR368W	0.100639	2138.3
YDR196C	24.8054	2139.12
YBR149W	1.63242	2142.1
YER036C	0.267755	2145.39
YGR204W	0.527895	2151.39
YMR105C	1.85386	2153.18
YGL148W	2.49054	2154.9
YIR035C	0.388201	2157.95
YBR213W	1.58521	2158.23
YJR144W	1.41347	2201.76
YEL024W	2.60195	2208.25
YCR071C	1.69893	2214.27
YBL024W	1.57086	2219.65
YFL037W	1.23223	2219.7
YKL191W	0.90297	2223.71
YGR080W	0.620074	2223.75
YLR118C	3.16405	2226.32
YFR011C	2.23003	2227.24
YMR079W	0.415198	2232.27
YOR089C	3.25554	2236.25
YEL038W	0.256616	2236.25
YLL041C	4.77322	2238.77
YER069W	2.1253	2241.28
YJR101W	1.77095	2244.25
YGR060W	0.913375	2244.89
YGL009C	8.85679	2245.16
YOR063W	0.214634	2260.3
YDL165W	0.922748	2264.17
YFL038C	3.78187	2266.55
YJL121C	0.218261	2281.66
YGL105W	0.572614	2284.06
YKL206C	0.25213	2285.4
YHR163W	0.699978	2291.98
YHR027C	3.80016	2303.7
YNR050C	3.01784	2311.43
YDR035W	1.47466	2317.47
YNL316C	0.875407	2329.67
YJL203W	5.04241	2337.92
YGR208W	2.43119	2339.2
YJR133W	0.307645	2340.79
YGR180C	1.68528	2378.56
YFR044C	0.601461	2386.53
YER120W	0.340684	2389.56
YHR107C	1.22974	2390.76
YFR004W	1.19006	2403.21
YJR088C	3.61352	2420.62
YGL043W	0.912615	2432.96
YLR250W	1.25984	2442.28
YDL235C	2.90385	2443.06
YFR030W	0.614126	2443.46
YGL157W	1.9147	2448.22
YLR003C	1.76547	2451.65
YJL115W	0.215542	2451.84
YEL021W	0.655743	2471.49
YLR163C	0.559241	2487.76
YLR420W	1.30272	2492.97
YBR126C	2.28349	2496.53
YDL103C	1.64911	2504.44
YBR143C	0.311522	2507.47
YBR218C	0.59482	2511.01
YDR493W	1.89575	2514.1
YHL034C	1.01598	2522.23
YOL139C	3.76576	2534.5
YAL038W	0.159864	2549.28
YOR117W	5.54145	2577.64
YGR087C	1.57493	2584.99
YKR035W-A	3.32784	2591.09
YFL018C	5.12449	2611.85
YDL092W	0.563732	2631.25
YPL091W	1.20651	2649.9
YJR073C	1.2434	2653.45
YER136W	1.47931	2653.72
YER007C-A	4.29353	2672.5
YGR163W	0.702229	2701.42
YKL150W	1.04233	2722.86
YBR101C	3.7912	2728.03
YPL069C	9.46249	2749.01
YDR361C	2.03096	2753.44
YEL002C	7.5176	2759.86
YOR021C	2.45364	2763
YIL070C	1.46461	2769.24
YLL026W	0.444945	2773.13
YIL118W	3.18338	2794.47
YMR072W	3.23774	2796.27
YCL030C	2.74017	2803.33
YGR135W	3.04637	2804.47
YGR086C	1.92192	2808.75
YBL026W	3.52589	2818.42
YLL001W	1.95997	2864.17
YFL045C	0.308778	2866.59
YBR087W	1.47263	2869.89
YHR005C-A	2.67869	2878.79
YJR016C	1.2502	2887.76
YER023W	0.990667	2897.7
YOL140W	0.989062	2899.45
YOR131C	9.32848	2905.95
YHR127W	3.11335	2910.14
YHR038W	3.03209	2939.44
YMR099C	1.24295	2954.01
YDR341C	1.92529	2970.75
YDL144C	1.06023	3003.84
YBL092W	0.509984	3008.44
YMR083W	3.55381	3011.6
YHR018C	0.634437	3016.9
YDR518W	0.336173	3025.49
YML081C-A	0.998824	3037.7
YML025C	2.0243	3043.78
YDL182W	0.548843	3044.72
YMR208W	0.870534	3052.69
YLR344W	1.9012	3069.39
YML036W	0.606158	3088.89
YJL008C	0.914601	3096.51
YHR201C	1.62969	3100
YDL198C	1.04362	3133.8
YML048W	0.495881	3173.3
YOL151W	0.273975	3177.25
YER086W	3.57115	3178.42
YLR043C	1.5374	3180.95
YBR052C	1.94834	3185.55
YNR035C	0.10234	3197.32
YLR192C	0.0855769	3205.37
YGL062W	0.45728	3211.72
YHR128W	1.43199	3217.24
YOL058W	1.35548	3217.97
YOR369C	6.43713	3225.82
YOR187W	1.90351	3227.48
YOL064C	0.659562	3234.95
YHR019C	0.851938	3238.81
YGR187C	10.266	3242.2
YGL234W	1.03898	3242.8
YLR209C	0.439039	3245.26
YKR026C	6.83771	3265.39
YBR109C	0.442775	3275.2
YLR268W	0.776919	3313.99
YJL217W	1.94937	3319.3
YML008C	1.30345	3323.76
YPR172W	0.40796	3327.93
YNL069C	1.33569	3340.76
YDR385W	0.504911	3368.65
YOR310C	1.23376	3384.84
YNL135C	1.25231	3418.35
YDR037W	1.5306	3434.75
YPL235W	3.34638	3438.4
YNL138W	0.745567	3455.11
YCL040W	3.35595	3459.26
YOR095C	0.854296	3468.72
YLR066W	0.311994	3500.57
YNR034W-A	0.256526	3518.21
YER177W	0.959692	3529.83
YLR215C	1.52895	3537.5
YJL117W	4.54662	3545.19
YIL136W	0.541955	3557.08
YFR047C	0.327862	3566.42
YLR060W	1.58999	3571.82
YML001W	0.493335	3579.65
YIL133C	1.53084	3607.99
YGL026C	2.76977	3628.04
YJR007W	1.91905	3650.76
YNL010W	1.8723	3658.5
YDR148C	5.37267	3681.08
YCL035C	0.743005	3682.71
YPR036W	2.47823	3686.97
YML073C	1.47	3691.96
YER110C	0.744708	3700.55
YCR002C	0.795593	3721.54
YOL127W	1.17278	3725.33
YOR362C	1.69836	3740.08
YDL143W	0.418921	3752.15
YGL253W	2.01712	3753.58
YKL142W	6.21881	3762.7
YOR164C	2.82345	3794.75
YBL015W	2.38201	3835.5
YKL035W	0.468658	3841.81
YBR026C	1.87127	3884.02
YGR185C	0.558369	3890.43
YOR253W	0.588579	3911.82
YBR248C	2.92166	3935.21
YDR427W	0.270228	3943.36
YKL016C	1.88278	3990.23
YJR070C	1.50641	4010.61
YLR304C	1.69829	4011.34
YPL010W	0.68124	4014.69
YMR203W	0.771719	4065.51
YGR061C	0.233774	4099.48
YGR192C	0.592824	4117.42
YJL167W	0.667679	4132.2
YDL135C	8.12738	4132.9
YGL040C	2.0968	4160.79
YOR210W	3.47904	4173.18
YKL216W	0.295297	4173.42
YDR233C	0.269858	4216.95
YAL049C	0.494462	4218.75
YPR028W	1.17647	4270.93
YER055C	13.0814	4286.55
YML085C	1.56787	4318.68
YFR052W	13.0143	4323.51
YMR235C	0.892293	4332.61
YMR318C	4.1406	4335.61
YHR087W	1.04149	4335.73
YOL121C	2.92665	4359.35
YDR353W	1.36309	4363.53
YGR207C	4.2968	4364.54
YNL131W	0.563715	4365.21
YDL100C	2.77141	4368.46
YGR155W	1.21459	4372.6
YML028W	1.3143	4392.96
YBL068W	0.366866	4415.94
YJR069C	3.39624	4420.98
YIR036C	1.49948	4428.24
YLR044C	1.2972	4432.93
YHR089C	0.713419	4457.48
YIL043C	0.212339	4468
YNL274C	2.29526	4590.86
YPL144W	2.3935	4674.16
YLR058C	0.436144	4679.25
YMR183C	2.92472	4685.86
YLR027C	0.177545	4693.58
YBR154C	3.1258	4699.25
YNL168C	3.23017	4724.61
YHR208W	0.321799	4751.97
YLR270W	3.73365	4758.21
YOR184W	4.43349	4760.54
YDR174W	0.172729	4829.28
YFL034C-A	0.93155	4863.16
YLR406C	0.721413	4875.73
YHR179W	2.32492	4895.56
YGL068W	0.372457	4912.9
YLR275W	1.55875	4937.48
YGR132C	3.0309	4941.33
YOL038W	1.13674	4959.06
YDL130W	0.578823	4960.54
YLR388W	0.647034	4980.52
YBR160W	1.5975	4993.21
YPL078C	3.53788	5076.74
YDR226W	2.30563	5084.04
YDR399W	0.20816	5107.93
YDL061C	1.367	5111.73
YDR019C	1.07202	5120.85
YKL060C	1.11394	5149.12
YDR454C	0.283672	5167.23
YGL037C	9.45086	5178.97
YIL051C	3.21726	5200.66
YJR010W	5.99092	5219.23
YKL081W	0.400078	5219.34
YJR109C	2.35818	5234.45
YGL087C	4.24896	5279.86
YOL005C	0.577846	5309.83
YML120C	0.448237	5328.74
YLR008C	1.12025	5357.94
YKL080W	4.99468	5358.11
YLR153C	2.34498	5368.94
YPL048W	0.325083	5385.04
YOL111C	1.1595	5429.52
YDL078C	2.53477	5473.41
YLR197W	3.50111	5540.86
YJR099W	1.55265	5551.19
YPL106C	2.18004	5648.77
YHR013C	1.54236	5660.69
YHR029C	1.73795	5694.79
YLR147C	1.34956	5759.21
YLR172C	0.46452	5787.18
YHR193C	0.258483	5826.25
YDR023W	2.59194	5870.24
YBR196C	0.956148	5902.52
YLR303W	0.226493	5913.36
YLR259C	0.960339	5928.13
YCL026C-B	1.69194	5929.33
YHL011C	0.363765	5934.35
YDL004W	2.60134	5944.25
YMR226C	3.23131	5977
YDL131W	0.213239	5996.48
YHL015W	2.64235	6108.53
YCL009C	0.315153	6156.26
YER003C	8.23303	6229.44
YGR282C	0.279186	6283.5
YKL007W	1.98861	6328.32
YJR105W	1.46403	6355.08
YPL037C	3.68431	6370.93
YFL039C	1.45366	6372.42
YJL171C	2.11249	6400.26
YDL219W	2.45629	6414.3
YKL180W	0.761415	6477.49
YLR208W	2.51411	6493.01
YMR217W	4.30713	6566.35
YGL106W	0.176955	6571.5
YKL152C	0.546127	6592.76
YPL059W	3.58873	6621.82
YPL081W	2.27493	6643.17
YBR252W	1.04455	6738.56
YOR136W	1.28876	6771.9
YIL041W	2.36911	6865.9
YHL021C	1.72327	6879.76
YOR332W	0.0826618	6932.7
YCR053W	0.167291	6958.98
YNL178W	0.914832	7001.81
YNL302C	5.12894	7012.89
YER056C-A	0.647156	7053.53
YML022W	0.480374	7057.27
YLR448W	1.95511	7122.27
YKL056C	1.7396	7177.87
YPL225W	0.991529	7226.32
YNL096C	0.973552	7251.48
YNR043W	0.367831	7274.95
YBR072W	0.815254	7357.81
YLR438C-A	0.576342	7388.95
YMR314W	0.939655	7431.47
YNL220W	1.82124	7440.93
YDR533C	0.154162	7447.82
YDL181W	1.34051	7485.52
YLL045C	0.666822	7508.65
YKL001C	1.35297	7592.48
YGL031C	2.32127	7635.99
YLR441C	1.1903	7656.19
YGR254W	0.499955	7668.16
YJL026W	0.499268	7747.56
YCR028C-A	2.81527	7827.2
YKL122C	1.28393	7901.69
YLR354C	0.207137	8057.08
YER091C	0.447891	8083.21
YAR015W	1.61229	8281.88
YML078W	0.533831	8305.09
YHR064C	0.178135	8574.06
YBR035C	0.407028	8583.63
YBR088C	0.775227	8591.59
YER057C	0.477399	8698.56
YNL055C	0.263788	8713.2
YJL088W	0.724633	8838.96
YJR139C	6.01906	8986.28
YDR155C	0.4788	9039.13
YDR502C	0.403692	9084.58
YCR083W	0.810463	9096.77
YLR301W	0.592739	9190.17
YAL012W	0.354391	9246.86
YMR142C	7.21008	9341.84
YDR378C	1.78446	9342.64
YDR382W	1.34591	9608.24
YJR077C	0.10019	9697.26
YDR177W	1.49229	9791.04
YDR529C	2.29755	9864.61
YPL131W	0.168861	9865.43
YCR073W-A	0.212395	9892.46
YHR200W	1.14379	9898.34
YIL052C	2.89652	9921.66
YDL124W	0.48477	10011.9
YBR011C	0.459424	10033.3
YNL209W	0.198704	10049.8
YMR120C	1.57241	10114.1
YPL061W	0.816891	10201.4
YLR355C	0.775693	10221.5
YOR374W	1.00153	10230
YJR104C	1.28758	10298.8
YGL123W	1.70628	10402.7
YPR183W	0.299572	10731.1
YMR116C	0.657169	11193.1
YAL003W	2.42675	11292
YLR359W	2.14977	11518
YOR232W	1.02365	11587.8
YOR204W	2.15744	11642.8
YDR064W	2.25682	11717.9
YNL044W	2.4439	11868.7
YKL067W	2.79156	11912.7
YHR008C	1.0307	12235.2
YGL187C	1.09856	12316.4
YCL018W	0.199235	12340.1
YGR034W	4.10581	12801.5
YNL037C	0.50068	12919.4
YDR071C	0.764362	12957
YER043C	0.586122	13526.8
YOL039W	0.371298	13534.5
YCR012W	1.53464	13849.1
YGR037C	0.655817	13903.1
YLR340W	1.10686	14004.3
YGR234W	0.750412	14023.6
YKL085W	5.97679	14884.8
YLR364W	1.18977	14886.3
YBR189W	1.41897	15096.6
YPR191W	0.546959	15151.9
YNL030W	0.779356	15607.7
YLR325C	1.07666	15779
YLR048W	2.7678	16805.8
YPR010C-A	3.294	19660.6
YCL037C	0.282894	19938.5
YDR487C	4.00762	20727.4
YDR032C	0.97237	20871.3
YOR096W	0.222756	21039
YNL258C	1.44441	21404.5
YPL218W	1.33564	21471.7
YOR020C	0.896395	21771.4
YDR086C	2.21119	22159.3
YNL208W	0.939685	23276
YDL075W	1.07742	23955.1
YPR069C	1.3237	24856.3
YDR050C	1.68947	25041.6
YGL147C	0.542433	26097.7
YLR061W	1.34358	27637.7
YDR099W	0.961589	28850
YGR214W	1.48491	30093.8
YPL198W	0.386257	32262.3
YKR059W	0.917486	33214.2
YLL050C	1.45244	37199.1
